# Supplementary material for: Inhalation exposure to cigarette smoke and inflammatory agents induces epigenetic changes in the lung
Source: Sci Rep. 2020 Jul 9;10:11290. doi: 10.1038/s41598-020-67502-8 (PMC7347915; doi:10.1038/s41598-020-67502-8)
Supplement: Supplementary file 2 — Supplementary file2 [file 41598_2020_67502_MOESM2_ESM.xlsx]

## Sheet: Title
This following pages of this Supplementary Dataset contain lists of differentially methylated and hydroxymethylated regions overlapping with promoter/gene body/enhancer sequences.

## Sheet: DMR in promoter
DMR.chr	DMR.start	DMR.end	DMR.NCpG	DMR.MethDiff	Promoter.chr	Promoter.start	Promoter.end	Promoter.Gene	Promoter.strand	BasePairs.Overlap	Distance to TSS
chr10	67126768	67126830	5	-0.0340205	chr10	67125173	67127183	Jmjd1c	+	62	30644
chr11	106066777	106066816	5	0.0794186	chr11	106065918	106067928	AK019365	-	39	671
chr12	109540892	109541032	6	0.172929	chr12	109538999	109541009	Meg3	+	117	0
chr16	57391275	57391336	7	0.0493775	chr16	57389487	57391497	Filip1l	+	61	215531
chr17	17830205	17830441	6	-0.11751	chr17	17828197	17830207	Mir99b	+	2	0
chr17	17830205	17830441	6	-0.11751	chr17	17828879	17830889	Mir125a	+	236	0
chr8	116993288	116993462	12	0.0565949	chr8	116993438	116995448	Gcsh	-	24	0
chrX	56731775	56731825	4	-0.117876	chrX	56729787	56731797	Fhl1	+	22	15
chrX	56731775	56731825	4	-0.117876	chrX	56730041	56732051	Fhl1	+	50	15
chrX	140599376	140599485	4	0.0813472	chrX	140599470	140601480	Tsc22d3	-	15	1037

## Sheet: DMR in gene body
DMR.chr	DMR.start	DMR.end	DMR.NCpG	DMR.MethDiff	Gene.chr	Gene.start	Gene.end	Gene.strand	Gene.attribute	BasePairs.Overlap	Distance to TSS
chr1	134987662	134987739	6	0.105202	chr1	134983301	135105276	-	ID=gene:ENSMUSG00000042793;Name=Lgr6;biotype=protein_coding;description=leucine-rich repeat-containing G protein-coupled receptor 6 [Source:MGI Symbol%3BAcc:MGI:2441805];gene_id=ENSMUSG00000042793;logic_name=ensembl_havana_gene;version=13	77	117537
chr10	67045584	67045721	5	-0.151273	chr10	67009189	67096945	-	ID=gene:ENSMUSG00000019873;Name=Reep3;biotype=protein_coding;description=receptor accessory protein 3 [Source:MGI Symbol%3BAcc:MGI:88930];gene_id=ENSMUSG00000019873;logic_name=ensembl_havana_gene;version=8	137	51267
chr10	67126768	67126830	5	-0.0340205	chr10	67096125	67256326	+	ID=gene:ENSMUSG00000037876;Name=Jmjd1c;biotype=protein_coding;description=jumonji domain containing 1C [Source:MGI Symbol%3BAcc:MGI:1918614];gene_id=ENSMUSG00000037876;logic_name=ensembl_havana_gene;version=17	62	30644
chr10	75993790	75993880	4	-0.130136	chr10	75954514	76009591	+	ID=gene:ENSMUSG00000033255;Name=Gm5134;biotype=protein_coding;description=predicted gene 5134 [Source:MGI Symbol%3BAcc:MGI:3646667];gene_id=ENSMUSG00000033255;logic_name=ensembl_havana_gene;version=8	90	39277
chr10	116264773	116264899	5	-0.137908	chr10	116018213	116274932	+	ID=gene:ENSMUSG00000020151;Name=Ptprr;biotype=protein_coding;description=protein tyrosine phosphatase%2C receptor type%2C R [Source:MGI Symbol%3BAcc:MGI:109559];gene_id=ENSMUSG00000020151;logic_name=ensembl_havana_gene;version=16	126	246411
chr11	70026859	70026969	4	-0.110438	chr11	70016942	70047522	+	ID=gene:ENSMUSG00000020886;Name=Dlg4;biotype=protein_coding;description=discs large MAGUK scaffold protein 4 [Source:MGI Symbol%3BAcc:MGI:1277959];gene_id=ENSMUSG00000020886;logic_name=ensembl_havana_gene;version=17	110	8255
chr11	106066777	106066816	5	0.0794186	chr11	106066061	106073612	+	ID=gene:ENSMUSG00000001983;Name=Taco1;biotype=protein_coding;description=translational activator of mitochondrially encoded cytochrome c oxidase I [Source:MGI Symbol%3BAcc:MGI:1917457];gene_id=ENSMUSG00000001983;logic_name=ensembl_havana_gene;version=7	39	671
chr12	111353439	111353620	7	-0.230885	chr12	111292976	111377718	-	ID=gene:ENSMUSG00000021279;Name=Cdc42bpb;biotype=protein_coding;description=CDC42 binding protein kinase beta [Source:MGI Symbol%3BAcc:MGI:2136459];gene_id=ENSMUSG00000021279;logic_name=ensembl_havana_gene;version=5	181	24098
chr13	47228890	47229023	4	-0.171749	chr13	47122656	47247991	+	ID=gene:ENSMUSG00000038068;Name=Rnf144b;biotype=protein_coding;description=ring finger protein 144B [Source:MGI Symbol%3BAcc:MGI:2384986];gene_id=ENSMUSG00000038068;logic_name=ensembl_havana_gene;version=15	133	106171
chr14	18326982	18327217	8	-0.0744697	chr14	18282722	18331859	-	ID=gene:ENSMUSG00000021774;Name=Ube2e1;biotype=protein_coding;description=ubiquitin-conjugating enzyme E2E 1 [Source:MGI Symbol%3BAcc:MGI:107411];gene_id=ENSMUSG00000021774;logic_name=ensembl_havana_gene;version=13	235	4627
chr14	34591006	34591148	7	-0.147852	chr14	34590618	34600142	-	ID=gene:ENSMUSG00000021799;Name=Opn4;biotype=protein_coding;description=opsin 4 (melanopsin) [Source:MGI Symbol%3BAcc:MGI:1353425];gene_id=ENSMUSG00000021799;logic_name=ensembl_havana_gene;version=9	142	8994
chr15	31297376	31297480	8	-0.105552	chr15	31291478	31367726	-	ID=gene:ENSMUSG00000022237;Name=Ankrd33b;biotype=protein_coding;description=ankyrin repeat domain 33B [Source:MGI Symbol%3BAcc:MGI:1917904];gene_id=ENSMUSG00000022237;logic_name=ensembl_havana_gene;version=17	104	70279
chr16	7352949	7353052	4	-0.142421	chr16	5885355	7411526	+	ID=gene:ENSMUSG00000008658;Name=Rbfox1;biotype=protein_coding;description=RNA binding protein%2C fox-1 homolog (C. elegans) 1 [Source:MGI Symbol%3BAcc:MGI:1926224];gene_id=ENSMUSG00000008658;logic_name=ensembl_havana_gene;version=16	103	1468157
chr16	57391275	57391336	7	0.0493775	chr16	57302000	57606864	-	ID=gene:ENSMUSG00000022748;Name=Cmss1;biotype=protein_coding;description=cms small ribosomal subunit 1 [Source:MGI Symbol%3BAcc:MGI:1913747];gene_id=ENSMUSG00000022748;logic_name=ensembl_havana_gene;version=8	61	215531
chr16	57391275	57391336	7	0.0493775	chr16	57353093	57573126	+	ID=gene:ENSMUSG00000043336;Name=Filip1l;biotype=protein_coding;description=filamin A interacting protein 1-like [Source:MGI Symbol%3BAcc:MGI:1925999];gene_id=ENSMUSG00000043336;logic_name=ensembl_havana_gene;version=14	61	215531
chr17	17830205	17830441	6	-0.11751	chr17	17827158	17843009	+	ID=gene:ENSMUSG00000080316;Name=Spaca6;biotype=protein_coding;description=sperm acrosome associated 6 [Source:MGI Symbol%3BAcc:MGI:1922452];gene_id=ENSMUSG00000080316;logic_name=ensembl_havana_gene;version=11	236	0
chr17	26057369	26057456	4	0.119711	chr17	25989036	26069409	-	ID=gene:ENSMUSG00000037098;Name=Rab11fip3;biotype=protein_coding;description=RAB11 family interacting protein 3 (class II) [Source:MGI Symbol%3BAcc:MGI:2444431];gene_id=ENSMUSG00000037098;logic_name=ensembl_havana_gene;version=17	87	11721
chr17	29852382	29852664	11	-0.104802	chr17	29827956	29970087	-	ID=gene:ENSMUSG00000043557;Name=Mdga1;biotype=protein_coding;description=MAM domain containing glycosylphosphatidylinositol anchor 1 [Source:MGI Symbol%3BAcc:MGI:1922012];gene_id=ENSMUSG00000043557;logic_name=ensembl_havana_gene;version=15	282	35218
chr18	58102365	58102458	4	-0.11115	chr18	58008623	58209926	-	ID=gene:ENSMUSG00000024598;Name=Fbn2;biotype=protein_coding;description=fibrillin 2 [Source:MGI Symbol%3BAcc:MGI:95490];gene_id=ENSMUSG00000024598;logic_name=ensembl;version=8	93	107468
chr19	25343987	25344050	4	-0.132496	chr19	25236975	25434496	+	ID=gene:ENSMUSG00000032702;Name=Kank1;biotype=protein_coding;description=KN motif and ankyrin repeat domains 1 [Source:MGI Symbol%3BAcc:MGI:2147707];gene_id=ENSMUSG00000032702;logic_name=ensembl_havana_gene;version=16	63	106786
chr19	46455861	46455999	5	-0.181607	chr19	46396896	46488804	+	ID=gene:ENSMUSG00000025231;Name=Sufu;biotype=protein_coding;description=SUFU negative regulator of hedgehog signaling [Source:MGI Symbol%3BAcc:MGI:1345643];gene_id=ENSMUSG00000025231;logic_name=ensembl_havana_gene;version=16	138	58966
chr19	46639582	46639642	4	-0.155319	chr19	46599084	46657389	+	ID=gene:ENSMUSG00000047731;Name=Wbp1l;biotype=protein_coding;description=WW domain binding protein 1 like [Source:MGI Symbol%3BAcc:MGI:107577];gene_id=ENSMUSG00000047731;logic_name=ensembl_havana_gene;version=17	60	40477
chr2	20900137	20900208	7	0.0787765	chr2	20847919	20968881	-	ID=gene:ENSMUSG00000036591;Name=Arhgap21;biotype=protein_coding;description=Rho GTPase activating protein 21 [Source:MGI Symbol%3BAcc:MGI:1918685];gene_id=ENSMUSG00000036591;logic_name=ensembl_havana_gene;version=16	71	67513
chr2	31808512	31808699	6	-0.101957	chr2	31806166	31810580	-	ID=gene:ENSMUSG00000043102;Name=Qrfp;biotype=protein_coding;description=pyroglutamylated RFamide peptide [Source:MGI Symbol%3BAcc:MGI:3630329];gene_id=ENSMUSG00000043102;logic_name=ensembl_havana_gene;version=2	187	1881
chr4	103755461	103755618	3	-0.18168	chr4	103619359	104744844	+	ID=gene:ENSMUSG00000028519;Name=Dab1;biotype=protein_coding;description=disabled 1 [Source:MGI Symbol%3BAcc:MGI:108554];gene_id=ENSMUSG00000028519;logic_name=ensembl_havana_gene;version=16	157	135797
chr4	120096907	120097011	3	-0.104049	chr4	119733784	120138045	+	ID=gene:ENSMUSG00000028634;Name=Hivep3;biotype=protein_coding;description=human immunodeficiency virus type I enhancer binding protein 3 [Source:MGI Symbol%3BAcc:MGI:106589];gene_id=ENSMUSG00000028634;logic_name=ensembl_havana_gene;version=17	104	282230
chr4	126150660	126150892	4	-0.118231	chr4	126150602	126163491	-	ID=gene:ENSMUSG00000073758;Name=Sh3d21;biotype=protein_coding;description=SH3 domain containing 21 [Source:MGI Symbol%3BAcc:MGI:1914188];gene_id=ENSMUSG00000073758;logic_name=ensembl_havana_gene;version=10	232	11773
chr5	72412147	72412244	5	-0.117443	chr5	72300025	72504473	-	ID=gene:ENSMUSG00000005220;Name=Corin;biotype=protein_coding;description=corin [Source:MGI Symbol%3BAcc:MGI:1349451];gene_id=ENSMUSG00000005220;logic_name=ensembl_havana_gene;version=10	97	91964
chr5	113287277	113287340	5	-0.138103	chr5	113243220	113310786	-	ID=gene:ENSMUSG00000042216;Name=Sgsm1;biotype=protein_coding;description=small G protein signaling modulator 1 [Source:MGI Symbol%3BAcc:MGI:107320];gene_id=ENSMUSG00000042216;logic_name=ensembl_havana_gene;version=13	63	23446
chr5	137574729	137574876	5	-0.117345	chr5	137569840	137587481	+	ID=gene:ENSMUSG00000029716;Name=Tfr2;biotype=protein_coding;description=transferrin receptor 2 [Source:MGI Symbol%3BAcc:MGI:1354956];gene_id=ENSMUSG00000029716;logic_name=ensembl_havana_gene;version=13	147	4890
chr5	140889971	140890142	5	-0.0799295	chr5	140872990	141000582	-	ID=gene:ENSMUSG00000036526;Name=Card11;biotype=protein_coding;description=caspase recruitment domain family%2C member 11 [Source:MGI Symbol%3BAcc:MGI:1916978];gene_id=ENSMUSG00000036526;logic_name=ensembl_havana_gene;version=8	171	941
chr6	88234114	88234298	3	-0.167907	chr6	88222268	88254415	+	ID=gene:ENSMUSG00000048206;Name=Dnajb8;biotype=protein_coding;description=DnaJ heat shock protein family (Hsp40) member B8 [Source:MGI Symbol%3BAcc:MGI:1922801];gene_id=ENSMUSG00000048206;logic_name=ensembl_havana_gene;version=6	184	11847
chr8	116993288	116993462	12	0.0565949	chr8	116981810	116993537	-	ID=gene:ENSMUSG00000034424;Name=Gcsh;biotype=protein_coding;description=glycine cleavage system protein H (aminomethyl carrier) [Source:MGI Symbol%3BAcc:MGI:1915383];gene_id=ENSMUSG00000034424;logic_name=ensembl_havana_gene;version=5	174	0
chr9	102541853	102541918	3	0.199246	chr9	102505750	102546239	+	ID=gene:ENSMUSG00000035606;Name=Ky;biotype=protein_coding;description=kyphoscoliosis peptidase [Source:MGI Symbol%3BAcc:MGI:96709];gene_id=ENSMUSG00000035606;logic_name=ensembl_havana_gene;version=8	65	35716
chr9	107456819	107456932	6	-0.119648	chr9	107399612	107529343	+	ID=gene:ENSMUSG00000010066;Name=Cacna2d2;biotype=protein_coding;description=calcium channel%2C voltage-dependent%2C alpha 2/delta subunit 2 [Source:MGI Symbol%3BAcc:MGI:1929813];gene_id=ENSMUSG00000010066;logic_name=ensembl_havana_gene;version=15	113	56940
chr9	111055525	111055685	3	-0.122795	chr9	111054486	111057519	-	ID=gene:ENSMUSG00000043953;Name=Ccrl2;biotype=protein_coding;description=chemokine (C-C motif) receptor-like 2 [Source:MGI Symbol%3BAcc:MGI:1920904];gene_id=ENSMUSG00000043953;logic_name=ensembl_havana_gene;version=12	160	1559
chrX	56731775	56731825	4	-0.117876	chrX	56731787	56793346	+	ID=gene:ENSMUSG00000023092;Name=Fhl1;biotype=protein_coding;description=four and a half LIM domains 1 [Source:MGI Symbol%3BAcc:MGI:1298387];gene_id=ENSMUSG00000023092;logic_name=ensembl_havana_gene;version=16	39	15
chrX	140599376	140599485	4	0.0813472	chrX	140539528	140600659	-	ID=gene:ENSMUSG00000031431;Name=Tsc22d3;biotype=protein_coding;description=TSC22 domain family%2C member 3 [Source:MGI Symbol%3BAcc:MGI:1196284];gene_id=ENSMUSG00000031431;logic_name=ensembl_havana_gene;version=13	109	1037
chrX	169986932	169987076	10	0.123861	chrX	169685199	170005736	+	ID=gene:ENSMUSG00000035299;Name=Mid1;biotype=protein_coding;description=midline 1 [Source:MGI Symbol%3BAcc:MGI:1100537];gene_id=ENSMUSG00000035299;logic_name=ensembl_havana_gene;version=16	144	301734

## Sheet: DhMR in promoter
DhMR.chr	DhMR.start	DhMR.end	DhMR.NCpG	DhMR.MethDiff	Promoter.chr	Promoter.start	Promoter.end	Promoter.Gene	Promoter.strand	BasePairs.Overlap	Distance to TSS
chr1	34433239	34433290	3	0.0991188	chr1	34433276	34435286	Mir5103	-	14	-41
chr1	34849990	34850096	3	-3.01105e-05	chr1	34847985	34849995	Plekhb2	+	5	32
chr1	37865100	37865136	3	-0.00746189	chr1	37864796	37866806	Tsga10	-	36	162
chr1	37865100	37865136	3	-0.00746189	chr1	37865063	37867073	Tsga10	-	36	162
chr1	39194179	39194328	5	-0.00126666	chr1	39192250	39194260	Npas2	+	81	0
chr1	40681029	40681169	3	0.00255535	chr1	40679675	40681685	Slc9a2	+	140	-543
chr1	40681356	40681514	4	-0.0074188	chr1	40679675	40681685	Slc9a2	+	158	-198
chr1	40804385	40804489	4	0.0134916	chr1	40803620	40805630	Tmem182	+	104	-1112
chr1	57377826	57377847	3	0.00672737	chr1	57377513	57379523	4930558J18Rik	-	21	207
chr1	58973786	58973917	3	0.00514288	chr1	58973419	58975429	Trak2	-	131	216
chr1	64532783	64532851	4	0.00536819	chr1	64530848	64532858	Creb1	+	68	0
chr1	64532783	64532851	4	0.00536819	chr1	64532464	64534474	Creb1	+	68	0
chr1	78258805	78310211	8	-0.00244146	chr1	78308359	78310369	Sgpp2	+	1852	-135
chr1	88701950	88702053	3	-0.00942914	chr1	88701687	88703697	Arl4c	-	103	138
chr1	119054345	119054396	3	-0.00687979	chr1	119053535	119055545	Gli2	-	51	-727
chr1	132417464	132417497	4	0.0120627	chr1	132415581	132417591	Dstyk	+	33	12
chr1	150393541	150393681	4	-0.000689665	chr1	150392739	150394749	BC003331	-	140	704
chr1	150393541	150393681	4	-0.000689665	chr1	150393051	150395061	BC003331	-	140	704
chr1	159232159	159232223	3	0.00818749	chr1	159230311	159232321	Cop1	+	64	-103
chr1	164307173	164307467	3	-0.00323894	chr1	164305726	164307736	Nme7	+	294	0
chr1	164307173	164307467	3	-0.00323894	chr1	164307460	164309470	Blzf1	-	7	0
chr1	164458885	164458958	3	0.0180991	chr1	164457994	164460004	Atp1b1	-	73	-531
chr1	164458885	164458958	3	0.0180991	chr1	164458345	164460355	Atp1b1	-	73	-531
chr1	171247070	171247233	3	0.00478011	chr1	171247096	171249106	Ndufs2	-	137	0
chr1	185363076	185363224	3	0.00959763	chr1	185361084	185363094	Eprs	+	18	0
chr1	190170654	190170762	3	0.00275823	chr1	190170670	190172680	Prox1	-	92	0
chr1	190171010	190173274	5	-0.00548154	chr1	190170670	190172680	Prox1	-	1670	715
chr1	191906596	191906712	3	0.0217936	chr1	191904815	191906825	Slc30a1	+	116	815
chr10	11149369	11149398	3	0.00815777	chr10	11147494	11149504	Shprh	+	29	-32
chr10	19934208	19934238	3	0.00354599	chr10	19932600	19934610	Map3k5	+	30	-288
chr10	20148647	20148701	3	0.00352113	chr10	20146998	20149008	Map7	+	54	-219
chr10	43578508	43578577	3	-0.000354638	chr10	43577171	43579181	Cd24a	+	69	-592
chr10	50895215	50895401	4	0.00231341	chr10	50893749	50895759	Sim1	+	186	-250
chr10	62726594	62726628	3	0.0478742	chr10	62726083	62728093	Stox1	-	34	-496
chr10	75589833	75589980	3	-0.0842637	chr10	75588178	75590188	Ggt5	+	147	453
chr10	80602958	80603139	3	0.000736053	chr10	80601237	80603247	Scamp4	+	181	79
chr10	81176849	81176961	4	0.00255006	chr10	81176865	81178875	Snord37	+	96	219
chr10	81364741	81364925	7	-0.0186779	chr10	81364843	81366853	4930404N11Rik	-	82	895
chr10	81627473	81627547	4	-0.00169021	chr10	81626554	81628564	Ankrd24	+	74	61
chr10	81627473	81627547	4	-0.00169021	chr10	81627539	81629549	Sirt6	-	8	61
chr10	91082442	91082504	3	-0.00026819	chr10	91081095	91083105	Ikbip	+	62	239
chr10	95940484	95940588	3	0.00198485	chr10	95938718	95940728	Eea1	+	104	-75
chr10	95940484	95940588	3	0.00198485	chr10	95938866	95940876	Eea1	+	104	-75
chr10	99263156	99263313	3	0.0171615	chr10	99261231	99263241	Dusp6	+	85	0
chr11	3290304	3290378	3	0.00457338	chr11	3288471	3290481	Patz1	+	74	1174
chr11	3290304	3290378	3	0.00457338	chr11	3289759	3291769	Patz1	+	74	1174
chr11	5098659	5099126	6	0.0181204	chr11	5097272	5099282	Rhbdd3	+	467	0
chr11	5098659	5099126	6	0.0181204	chr11	5098126	5100136	Rhbdd3	+	467	0
chr11	5098659	5099126	6	0.0181204	chr11	5099056	5101066	Ewsr1	-	70	0
chr11	9048562	9048735	3	0.00728401	chr11	9046593	9048603	Gm11992	+	41	0
chr11	12026184	12026855	9	0.00537985	chr11	12026231	12028241	Grb10	-	624	0
chr11	12026184	12026855	9	0.00537985	chr11	12025638	12027648	Grb10	-	671	0
chr11	22982135	22982280	4	0.00061288	chr11	22982248	22984258	Commd1	-	32	4
chr11	35121109	35121290	7	-0.00300414	chr11	35119480	35121490	Slit3	+	181	-166
chr11	44519036	44519085	3	-0.00148961	chr11	44517442	44519452	Rnf145	+	49	73
chr11	44519036	44519085	3	-0.00148961	chr11	44518423	44520433	Rnf145	+	49	73
chr11	57802022	57802040	3	-0.0173458	chr11	57801413	57803423	2010001A14Rik	-	18	386
chr11	61342642	61342881	6	0.00318542	chr11	61342818	61344828	Slc47a2	-	63	0
chr11	61494370	61494476	4	0.0027617	chr11	61494204	61496214	Mapk7	-	106	-105
chr11	72135882	72136013	3	-0.000491934	chr11	72135808	72137818	Pitpnm3	-	131	0
chr11	77515235	77515286	3	0.00569551	chr11	77513282	77515292	Trp53i13	-	51	119
chr11	78550688	78550750	3	0.0128897	chr11	78550670	78552680	Tmem97	-	62	0
chr11	83849690	83850052	3	0.0102936	chr11	83848874	83850884	Hnf1b	+	362	-817
chr11	85891339	85895075	4	-0.0256186	chr11	85894843	85896853	Tbx4	+	232	1277
chr11	89060571	89060681	3	-0.0016153	chr11	89058749	89060759	Dgkeos	+	110	350
chr11	95714610	95757057	3	0.0217734	chr11	95712753	95714763	Zfp652os	-	153	0
chr11	96007294	96007396	3	-0.000281572	chr11	96005933	96007943	Igf2bp1	-	102	-1351
chr11	97500154	97500638	17	0.00124683	chr11	97500352	97502362	4933428G20Rik	-	286	0
chr11	98412453	98412494	3	0.00307434	chr11	98410514	98412524	Erbb2	+	41	0
chr11	105181387	105181478	3	0.0141504	chr11	105179583	105181593	Tlk2	+	91	0
chr11	105181387	105181478	3	0.0141504	chr11	105179713	105181723	Tlk2	+	91	0
chr11	105181387	105181478	3	0.0141504	chr11	105181339	105183349	1700052K11Rik	-	91	0
chr11	106066777	106066816	5	-0.0150579	chr11	106065918	106067928	AK019365	-	39	671
chr11	107028013	107028039	3	0.00834559	chr11	107026130	107028140	1810010H24Rik	+	26	-184
chr11	115154191	115154306	4	0.00353588	chr11	115152185	115154195	Rab37	+	4	62761
chr11	116694786	116694843	3	-0.000384271	chr11	116694649	116696659	St6galnac2	-	57	-127
chr11	118355300	118355362	3	0.00355075	chr11	118355315	118357325	Timp2	-	47	49
chr11	119042496	119042744	5	-0.00594834	chr11	119040886	119042896	Cbx8	-	248	-1584
chr12	5375430	5375469	3	0.00845355	chr12	5373840	5375850	2810032G03Rik	+	39	213
chr12	17544950	17545078	4	0.00375953	chr12	17542972	17544982	Odc1	+	32	78
chr12	24572213	24572272	3	0.00667755	chr12	24570283	24572293	Grhl1	+	59	-15
chr12	65075736	65075773	3	-0.00105755	chr12	65073936	65075946	Fkbp3	-	37	131
chr12	71015012	71015333	3	0.00622919	chr12	71014674	71016684	Arid4a	+	321	490
chr12	76370545	76370679	3	0.00233912	chr12	76368564	76370574	Zbtb1	+	29	280
chr12	76370545	76370679	3	0.00233912	chr12	76369387	76371397	Zbtb25	-	134	280
chr12	76370545	76370679	3	0.00233912	chr12	76369581	76371591	Zbtb25	-	134	280
chr12	84148278	84148501	8	-0.0107945	chr12	84148478	84150488	Pnma1	-	23	0
chr12	84451460	84451679	4	0.00393154	chr12	84449506	84451516	Lin52	+	56	0
chr12	84451460	84451679	4	0.00393154	chr12	84450981	84452991	Aldh6a1	-	219	0
chr12	86884685	86884791	3	-0.00503901	chr12	86884780	86886790	Irf2bpl	-	11	23
chr12	91590195	91590315	4	0.0144369	chr12	91589589	91591599	Gtf2a1	-	120	172
chr12	91590195	91590315	4	0.0144369	chr12	91589949	91591959	Gtf2a1	-	120	172
chr12	102282873	102282964	3	-0.000306541	chr12	102281167	102283177	Rin3	+	91	-110
chr12	104752053	104752072	3	-0.00390767	chr12	104752034	104754044	Dicer1	-	19	-102
chr12	108894265	108894370	3	0.0117415	chr12	108892293	108894303	Wdr25	+	38	0
chr12	108894265	108894370	3	0.0117415	chr12	108893195	108895205	Wars	-	105	0
chr12	108894265	108894370	3	0.0117415	chr12	108894126	108896136	Wars	-	105	0
chr12	111538420	111538510	3	-0.0169993	chr12	111536854	111538864	Eif5	+	90	320
chr13	53377426	53377647	6	-0.00640016	chr13	53377354	53379364	Sptlc1	-	221	-66
chr13	55444663	55444833	3	-0.00530115	chr13	55443336	55445346	Grk6	+	170	-239
chr13	55536495	55536598	3	0.000479227	chr13	55536514	55538524	Ddx41	-	84	60
chr13	55536628	55536748	4	-0.0155853	chr13	55536514	55538524	Ddx41	-	120	0
chr13	58157447	58157591	4	-5.57031e-05	chr13	58155660	58157670	Idnk	+	144	-58
chr13	69739987	69740006	3	0.0160322	chr13	69739870	69741880	Ube2ql1	-	19	-91
chr13	73260517	73260602	3	0.00540195	chr13	73258524	73260534	Irx4	+	17	21
chr13	81711505	81711726	4	0.000677149	chr13	81710991	81713001	Polr3g	-	221	0
chr13	92794754	92794884	3	-0.00853774	chr13	92794807	92796817	Thbs4	-	77	0
chr14	16243184	16243349	6	0.00892877	chr14	16243316	16245326	Oxsm	-	33	0
chr14	21989520	21989603	6	0.00038827	chr14	21987863	21989873	Zfp503	-	83	0
chr14	31130849	31131006	3	-0.00672123	chr14	31128898	31130908	Smim4	-	59	-1920
chr14	34589930	34591148	6	0.0749537	chr14	34588649	34590659	Ldb3	-	729	8994
chr14	40967250	40967368	3	-0.00184976	chr14	40966825	40968835	Tspan14	-	118	-355
chr14	46760545	46760624	3	0.0179985	chr14	46758620	46760630	Cdkn3	+	79	5
chr14	47298270	47298474	8	0.0263425	chr14	47296277	47298287	Mapk1ip1l	+	17	0
chr14	48195392	48230767	3	-0.0315548	chr14	48225131	48227141	Peli2	+	2010	0
chr14	52019729	52019874	6	0.0159536	chr14	52019782	52021792	Zfp219	-	92	2865
chr14	54254195	54255000	4	-0.0188567	chr14	54252190	54254200	Abhd4	+	5	67
chr14	54254195	54255000	4	-0.0188567	chr14	54253866	54255876	Dad1	-	805	67
chr14	54426673	54426831	3	-0.00978552	chr14	54424910	54426920	Mrpl52	+	158	-78
chr14	54926874	54927088	5	-0.0174119	chr14	54925861	54927871	Efs	-	214	-87
chr14	54926874	54927088	5	-0.0174119	chr14	54926744	54928754	Efs	-	214	-87
chr14	57057812	57057921	3	0.00814692	chr14	57057680	57059690	Gja3	-	109	109
chr14	57058054	57058097	3	0.00296926	chr14	57057680	57059690	Gja3	-	43	-25
chr14	57665252	57665316	3	0.00597338	chr14	57664953	57666963	Xpo4	-	64	80807
chr14	65262420	65262458	3	0.000497289	chr14	65262443	65264453	Fzd3	-	15	5
chr14	76111016	76111115	3	0.0054951	chr14	76110784	76112794	Gpalpp1	-	99	126
chr14	99045982	99046015	3	-0.00755648	chr14	99044446	99046456	Bora	+	33	121
chr14	118937985	118938100	7	0.0137686	chr14	118935976	118937986	Dnajc3	+	1	54
chr14	122475725	122475822	3	-0.0024038	chr14	122475155	122477165	2610035F20Rik	-	97	342
chr15	30172374	30172470	3	0.00457446	chr15	30170640	30172650	Ctnnd2	+	96	-123
chr15	30172374	30172470	3	0.00457446	chr15	30170933	30172943	Ctnnd2	+	96	-123
chr15	30172509	30172558	3	-0.00665466	chr15	30170640	30172650	Ctnnd2	+	49	-35
chr15	30172509	30172558	3	-0.00665466	chr15	30170933	30172943	Ctnnd2	+	49	-35
chr15	31531793	31563167	3	0.0251071	chr15	31531001	31533011	43896	-	1218	-757
chr15	75910248	75910578	7	0.00179388	chr15	75909295	75911305	Eef1d	-	330	514
chr15	76289844	76294090	5	-0.031947	chr15	76292372	76294382	Smpd5	+	1718	0
chr15	76722215	76722289	4	-0.0143942	chr15	76722162	76724172	Lrrc24	-	74	1556
chr15	80977778	80977808	3	0.00145192	chr15	80975799	80977809	Sgsm3	+	30	14
chr15	83149215	83149272	3	0.0015534	chr15	83147644	83149654	Rnu12	+	57	64
chr15	85131689	85131829	3	-0.00378016	chr15	85130170	85132180	Ribc2	+	140	128
chr15	88839184	88861920	3	0.051477	chr15	88860186	88862196	Pim3	+	1734	-274
chr15	88839184	88861920	3	0.051477	chr15	88860475	88862485	Pim3	+	1445	-274
chr15	89378593	89378760	3	0.00813496	chr15	89377068	89379078	Tymp	-	167	165
chr15	98567908	98568012	3	-0.0014605	chr15	98567637	98569647	Ccnt1	-	104	585
chr15	100615586	100615683	3	0.0061078	chr15	100615088	100617098	C330013E15Rik	-	97	0
chr15	100615586	100615683	3	0.0061078	chr15	100613630	100615640	Dazap2	+	54	0
chr15	100729797	100729968	3	0.00193446	chr15	100729350	100731360	Galnt6	-	171	-422
chr15	101266776	101266936	5	-0.0128725	chr15	101264847	101266857	Nr4a1	+	81	0
chr16	11254592	11254673	3	0.00266213	chr16	11254007	11256017	Gspt1	-	81	-148
chr16	11254592	11254673	3	0.00266213	chr16	11254269	11256279	Gspt1	-	81	-148
chr16	11254592	11254673	3	0.00266213	chr16	11254493	11256503	Mir1945	-	81	-148
chr16	17895129	17895319	3	0.0270712	chr16	17893448	17895458	Dgcr2	-	190	927
chr16	20426085	20426352	4	0.00532332	chr16	20425886	20427896	Abcc5	-	267	42
chr16	20426085	20426352	4	0.00532332	chr16	20426289	20428299	Abcc5	-	63	42
chr16	20611412	20611500	3	0.00749739	chr16	20609602	20611612	Eef1akmt4-ece2	+	88	235
chr16	20611412	20611500	3	0.00749739	chr16	20610738	20612748	Alg3	-	88	235
chr16	22440504	22440782	6	-0.0252046	chr16	22439607	22441617	Etv5	-	278	-935
chr16	24394897	24395020	3	-0.0477508	chr16	24393654	24395664	Lppos	-	123	1548
chr16	30064060	30064092	3	0.00522049	chr16	30063344	30065354	Hes1	+	32	-1265
chr16	31948127	31948271	5	0.00338112	chr16	31946586	31948596	Ncbp2	+	144	250
chr16	32246977	32247023	3	0.00483149	chr16	32245235	32247245	Wdr53	+	46	2
chr16	37916232	37916383	5	-0.00142042	chr16	37914469	37916479	Gpr156	+	151	-113
chr16	37916387	37916433	3	-0.00149257	chr16	37914469	37916479	Gpr156	+	46	-63
chr16	38713263	38742181	9	0.00440412	chr16	38712841	38714851	Arhgap31	-	1588	-78
chr16	38713263	38742181	9	0.00440412	chr16	38740266	38742276	B4galt4	+	1915	-78
chr16	57391275	57391336	3	0.0118343	chr16	57389487	57391497	Filip1l	+	61	215531
chr16	94569738	94569810	3	-0.013492	chr16	94568215	94570225	Dyrk1a	+	72	-396
chr16	97611164	97611309	3	-0.0379444	chr16	97611071	97613081	Tmprss2	-	145	0
chr17	6948243	6948531	4	0.033982	chr17	6948346	6950356	Rsph3b	-	185	0
chr17	7945776	7945904	7	0.011073	chr17	7945872	7947882	AK085062	-	32	163
chr17	12911107	12911298	3	-0.112143	chr17	12909920	12911930	Pnldc1	-	191	-1108
chr17	17830197	17830441	8	0.107087	chr17	17828197	17830207	Mir99b	+	10	0
chr17	17830197	17830441	8	0.107087	chr17	17828879	17830889	Mir125a	+	244	0
chr17	23677345	23677412	4	0.0112606	chr17	23677371	23679381	Cldn6	+	41	37
chr17	24470283	24470405	3	0.0103553	chr17	24468459	24470469	Pgp	+	122	-68
chr17	24752794	24752997	3	0.0119775	chr17	24750987	24752997	Hs3st6	+	203	-6
chr17	25184249	25184373	3	0.00476637	chr17	25182588	25184598	BC003965	+	124	-188
chr17	25240293	25240381	3	0.00336432	chr17	25240115	25242125	Gnptg	-	88	124
chr17	25273504	25273595	4	-0.00518533	chr17	25273362	25275372	Ube2i	-	91	319
chr17	25941965	25942026	3	0.0035478	chr17	25941924	25943934	Pigq	-	61	0
chr17	26676391	26676451	3	-0.00221021	chr17	26674418	26676428	Atp6v0e	+	37	0
chr17	26939697	26939836	5	-0.00187398	chr17	26939445	26941455	Syngap1	+	139	-160
chr17	26939697	26939836	5	-0.00187398	chr17	26939465	26941475	Cuta	-	139	-160
chr17	27556284	27556396	3	-0.00568305	chr17	27554653	27556663	Hmga1	+	112	-178
chr17	27556284	27556396	3	-0.00568305	chr17	27554951	27556961	Hmga1	+	112	-178
chr17	27685047	27685305	5	0.00547332	chr17	27683227	27685237	Pacsin1	+	190	0
chr17	28575604	28575682	4	-0.00359476	chr17	28573738	28575748	Lhfpl5	+	78	-37
chr17	33394364	33394467	4	0.0124184	chr17	33394377	33396387	Zfp101	-	90	0
chr17	34038652	34038737	4	-0.0981577	chr17	34037147	34039157	Col11a2	+	85	-401
chr17	34038652	34038737	4	-0.0981577	chr17	34037472	34039482	Col11a2	+	85	-401
chr17	37048518	37050058	8	0.034362	chr17	37048897	37050907	Gabbr1	+	1161	2553
chr17	45601482	45601665	7	0.0637096	chr17	45599607	45601617	Slc29a1	-	135	250
chr17	45685092	45685322	3	-0.00373269	chr17	45684375	45686385	Mrpl14	+	230	896
chr17	53479140	53479268	3	0.000337931	chr17	53477481	53479491	Rab5a	+	128	0
chr17	53479140	53479268	3	0.000337931	chr17	53477260	53479270	Rab5a	+	128	0
chr17	53479307	53479458	4	0.00942854	chr17	53477481	53479491	Rab5a	+	151	74
chr17	56256010	56256108	4	0.00258537	chr17	56254810	56256820	Fem1a	+	98	-685
chr17	56425715	56425821	7	0.00462021	chr17	56425408	56427418	Ptprs	-	106	36400
chr17	56990117	56990319	3	0.00556548	chr17	56988313	56990323	Clpp	+	202	0
chr17	65782947	65782974	3	-0.012203	chr17	65781416	65783426	Ppp4r1	+	27	-381
chr17	66379705	66379818	3	0.0214138	chr17	66378895	66380905	Mtcl1	-	113	6101
chr17	87447123	87447242	4	0.00669974	chr17	87446852	87448862	Calm2	-	119	-189
chr18	3507004	3507142	4	-0.000958004	chr18	3505956	3507966	Bambi	+	138	-815
chr18	12168722	12168745	3	-0.00454419	chr18	12166736	12168746	3110002H16Rik	+	23	0
chr18	16809846	16809983	4	-0.00804151	chr18	16808466	16810476	Cdh2	-	137	-601
chr18	16809846	16809983	4	-0.00804151	chr18	16809265	16811275	Cdh2	-	137	-601
chr18	34720436	34735076	3	0.0152678	chr18	34720280	34722290	Gfra3	-	1854	16457
chr18	37969966	37970360	4	-0.0120345	chr18	37969746	37971756	Fchsd1	-	394	-236
chr18	38211449	38211709	3	-0.00418561	chr18	38209766	38211776	Pcdh1	-	260	-1688
chr18	59062343	59062510	3	0.0468136	chr18	59060522	59062532	A730017C20Rik	+	167	0
chr18	62179921	62179987	3	-0.000175133	chr18	62178149	62180159	Gm9949	+	66	0
chr18	62179921	62179987	3	-0.000175133	chr18	62179967	62181977	Adrb2	-	20	0
chr19	5731241	5731405	5	0.00282983	chr19	5729629	5731639	Fam89b	-	164	327
chr19	8818397	8818558	3	0.0262566	chr19	8818004	8820014	Hnrnpul2	+	161	712
chr19	15924624	15924667	3	-0.00526072	chr19	15924551	15926561	Psat1	-	43	392
chr19	15984780	15984858	3	0.00578972	chr19	15983075	15985085	C130060C02Rik	+	78	131
chr19	31082804	31082868	4	0.00626181	chr19	31081011	31083021	Cstf2t	+	64	0
chr19	36349348	36349502	3	-0.00600469	chr19	36347579	36349589	Pcgf5	+	154	895
chr19	58759563	58759667	3	-0.0861773	chr19	58757715	58759725	Pnliprp2	+	104	-56
chr19	59943294	59943318	3	0.00416133	chr19	59941778	59943788	KY467831	+	24	46
chr2	5137740	5137790	3	-0.0175457	chr2	5135764	5137774	Ccdc3	+	34	0
chr2	10370217	10370298	3	-0.0241458	chr2	10368510	10370520	Sfmbt2	+	81	-153
chr2	10370217	10370298	3	-0.0241458	chr2	10369613	10371623	Sfmbt2	+	81	-153
chr2	19657999	19658108	3	-0.00345797	chr2	19656066	19658076	Otud1	+	77	0
chr2	24949359	24949563	4	0.000193504	chr2	24947775	24949785	Zmynd19	+	204	-214
chr2	26389584	26389719	3	-0.00104129	chr2	26389295	26391305	Sdccag3	-	135	237
chr2	28700106	28700157	4	-0.00507228	chr2	28698164	28700174	Ak8	+	51	-4
chr2	28700106	28700157	4	-0.00507228	chr2	28699640	28701650	Spaca9	-	51	-4
chr2	30594639	30594768	3	-0.00366779	chr2	30593044	30595054	Cstad	+	129	-276
chr2	32318092	32318187	4	0.0372065	chr2	32316546	32318556	Mir199b	+	95	19707
chr2	32875387	32875573	3	-0.00353017	chr2	32874176	32876186	Fam129b	+	186	-561
chr2	33639681	33639881	4	-0.00287903	chr2	33639257	33641267	C130021I20Rik	+	200	630
chr2	36136687	36136851	4	0.00610484	chr2	36136600	36138610	Rbm18	-	164	0
chr2	37703548	37703641	5	0.00901188	chr2	37703303	37705313	Strbp	-	93	-201
chr2	69585943	69586063	3	-0.00778613	chr2	69586018	69588028	Lrp2	-	45	4
chr2	73271806	73272041	9	-0.00108407	chr2	73269954	73271964	Sp9	+	158	0
chr2	84658940	84659049	4	0.0048582	chr2	84657072	84659082	Btbd18	+	109	-30
chr2	119315006	119322877	14	-0.00735406	chr2	119322431	119324441	Gm14207	-	446	2697
chr2	127425165	127425246	3	0.0483308	chr2	127423181	127425191	Gpat2	+	26	0
chr2	143545460	143545933	4	0.00193859	chr2	143544162	143546172	Pcsk2	+	473	1904
chr2	148048971	148049049	3	-0.00486598	chr2	148047051	148049061	Foxa2	-	78	-2003
chr2	152686812	152687094	11	0.0316525	chr2	152685171	152687181	Mcts2	+	282	17352
chr2	153741301	153741329	3	0.0115178	chr2	153739343	153741353	Mapre1	+	28	15
chr2	155826606	155826721	4	-0.00659311	chr2	155826664	155828674	Eif6	-	57	204
chr2	157204568	157204684	3	0.00244756	chr2	157204515	157206525	Rbl1	-	116	-35
chr2	157279146	157279173	3	-0.0016541	chr2	157277311	157279321	Rpn2	+	27	49
chr2	172940296	172940352	3	0.00317733	chr2	172940295	172942305	Bmp7	-	56	0
chr2	173021925	173022014	3	0.000689584	chr2	173019929	173021939	Rbm38	+	14	24
chr2	174760683	174760826	3	-0.00498925	chr2	174758789	174760799	Edn3	+	116	65
chr3	14862882	14863047	3	-0.00780233	chr3	14861512	14863522	Car3	+	165	-491
chr3	30793178	30793340	3	0.0100622	chr3	30791328	30793338	Sec62	+	160	303
chr3	33800216	33800334	4	0.0138329	chr3	33798209	33800219	Ttc14	+	3	34
chr3	49757235	49757389	3	-0.00389761	chr3	49757263	49759273	Pcdh18	-	126	0
chr3	51276522	51276564	3	0.0251046	chr3	51274854	51276864	4930577N17Rik	+	42	950
chr3	56183881	56183958	3	0.00496725	chr3	56183739	56185749	Nbea	-	77	-181
chr3	63295755	63295956	4	-0.000926192	chr3	63294209	63296219	Mme	+	201	0
chr3	68691288	68691563	6	0.0797013	chr3	68689381	68691391	Il12a	+	103	0
chr3	82357943	82358068	3	0.0019094	chr3	82356175	82358185	Map9	+	125	0
chr3	89350408	89350483	3	-0.0172197	chr3	89349978	89351988	Adam15	-	75	14770
chr3	95882752	95882860	3	-0.0116936	chr3	95882194	95884204	Ciart	-	108	11231
chr3	100685875	100685903	3	-0.0171106	chr3	100685429	100687439	Man1a2	-	28	-403
chr3	104788877	104789118	3	-0.0162689	chr3	104787034	104789044	Rhoc	+	167	0
chr3	108722205	108722305	3	-0.000245098	chr3	108722288	108724298	Gpsm2	-	17	0
chr3	108940342	108947461	7	0.0510109	chr3	108938544	108940554	Henmt1	+	212	0
chr3	116594949	116595031	4	0.000326812	chr3	116593010	116595020	Sass6	+	71	0
chr3	117868954	117869016	3	0.000416596	chr3	117868903	117870913	Snx7	-	62	-19
chr3	121171770	121171784	3	-0.032197	chr3	121171684	121173694	Rwdd3	-	14	-76
chr3	121263038	121263211	4	0.00331954	chr3	121262951	121264961	Tmem56	-	173	19887
chr3	121263222	121263238	3	-0.00392889	chr3	121262951	121264961	Tmem56	-	16	19860
chr3	122924382	122924519	3	-0.00359771	chr3	122922432	122924442	1810037I17Rik	+	60	0
chr3	122924382	122924519	3	-0.00359771	chr3	122924105	122926115	4933405D12Rik	-	137	0
chr3	131111373	131111555	3	0.00544125	chr3	131110794	131112804	Lef1	+	182	1077
chr3	135439070	135439109	5	-0.0133065	chr3	135437429	135439439	Ube2d3	+	39	774
chr3	135439070	135439109	5	-0.0133065	chr3	135438619	135440629	4930539J05Rik	-	39	774
chr3	142765070	142765132	3	0.00200836	chr3	142763226	142765236	Gtf2b	+	62	-115
chr3	142882028	142882052	3	0.0145421	chr3	142880480	142882490	9530052C20Rik	+	24	-25
chr3	142882028	142882052	3	0.0145421	chr3	142881944	142883954	Pkn2	-	24	-25
chr3	148990477	148990606	6	0.00765971	chr3	148989469	148991479	Adgrl2	-	129	-998
chr3	152266822	152266932	3	-0.0442464	chr3	152265757	152267767	Nexn	-	110	-503
chr4	8535647	8535794	3	0.0112802	chr4	8533661	8535671	Rab2a	+	24	4
chr4	8535647	8535794	3	0.0112802	chr4	8533825	8535835	Rab2a	+	147	4
chr4	17853371	17853442	4	-0.00591084	chr4	17851465	17853475	Mmp16	+	71	479
chr4	32951025	32981658	4	-0.0259904	chr4	32950834	32952844	Ankrd6	-	1819	-200
chr4	32951025	32981658	4	-0.0259904	chr4	32981016	32983026	Rragd	+	642	-200
chr4	32951025	32981658	4	-0.0259904	chr4	32981295	32983305	Rragd	+	363	-200
chr4	34550508	34550569	3	0.00527407	chr4	34548612	34550622	Akirin2	+	61	-46
chr4	34550508	34550569	3	0.00527407	chr4	34548937	34550947	Akirin2	+	61	-46
chr4	41503030	41507066	3	-0.00931473	chr4	41503056	41505066	AI464131	-	2010	0
chr4	41731125	41731277	3	0.00913567	chr4	41731215	41733225	Arid3c	-	62	0
chr4	43381969	43382068	3	-0.00162307	chr4	43380069	43382079	Rusc2	+	99	0
chr4	43381969	43382068	3	-0.00162307	chr4	43381481	43383491	Rusc2	+	99	0
chr4	49521179	49521405	3	-0.000132333	chr4	49519222	49521232	Zfp189	+	53	4
chr4	49521179	49521405	3	-0.000132333	chr4	49521064	49523074	Mrpl50	-	226	4
chr4	53263983	53271233	5	0.0386465	chr4	53270233	53272243	AI427809	-	1000	0
chr4	83486690	83486782	3	0.00391147	chr4	83485870	83487880	Psip1	-	92	-243
chr4	83486690	83486782	3	0.00391147	chr4	83486415	83488425	Psip1	-	92	-243
chr4	86612280	86637067	5	0.0264802	chr4	86612038	86614048	Haus6	-	1768	-259
chr4	86930775	86930928	4	0.0293966	chr4	86928768	86930778	Acer2	+	3	56362
chr4	89294662	89294749	3	0.00110846	chr4	89294551	89296561	Cdkn2a	-	87	-44
chr4	95050814	95050925	3	0.00360334	chr4	95050863	95052873	KY468000	+	62	1297
chr4	106560292	106560357	3	0.0641363	chr4	106559082	106561092	Dhcr24	+	65	-681
chr4	109676683	109676874	3	0.00247267	chr4	109674721	109676731	Faf1	+	48	57
chr4	117872458	117872594	3	0.00557728	chr4	117871319	117873329	Ccdc24	-	136	0
chr4	117872458	117872594	3	0.00557728	chr4	117872558	117874568	Ccdc24	-	36	0
chr4	122995906	122995976	3	0.00202317	chr4	122993953	122995963	Mycl	+	57	0
chr4	122995906	122995976	3	0.00202317	chr4	122994076	122996086	Mycl	+	70	0
chr4	126256407	126256600	4	0.00660614	chr4	126256291	126258301	Map7d1	-	193	-89
chr4	127330491	127330646	3	0.0116003	chr4	127329093	127331103	Gjb3	-	155	190
chr4	127330491	127330646	3	0.0116003	chr4	127330582	127332592	Gjb3	-	64	190
chr4	129491227	129491317	4	-0.0611781	chr4	129489240	129491250	Fam229a	+	23	0
chr4	129491227	129491317	4	-0.0611781	chr4	129490758	129492768	Tssk3	-	90	0
chr4	129742961	129743123	3	-0.000641318	chr4	129742280	129744290	Khdrbs1	-	162	-659
chr4	132274292	132274415	4	0.00201131	chr4	132272412	132274422	Taf12	+	123	0
chr4	132305252	132305425	4	0.0245253	chr4	132303333	132305343	Rab42	-	91	-1897
chr4	139092841	139092892	4	-0.0216144	chr4	139092742	139094752	Nbl1	-	51	78
chr4	154960746	154960799	3	0.00312919	chr4	154958969	154960979	Hes5	+	53	-124
chr4	155345566	155345799	5	0.0134643	chr4	155345739	155347749	Prkcz	-	60	0
chr4	155892335	155892399	5	-0.00438189	chr4	155891708	155893718	Pusl1	-	64	461
chr4	155992479	155992585	3	0.00402932	chr4	155990874	155992884	Sdf4	+	106	93
chr4	155992479	155992585	3	0.00402932	chr4	155991241	155993251	Sdf4	+	106	93
chr5	24118576	24164897	6	-0.0401668	chr5	24162998	24165008	Nupl2	+	1899	17987
chr5	28458108	28458249	3	0.00181546	chr5	28456201	28458211	9530036O11Rik	+	103	8852
chr5	65436246	65436410	3	-0.000628857	chr5	65435714	65437724	Ugdh	-	164	-405
chr5	65436246	65436410	3	-0.000628857	chr5	65435878	65437888	Ugdh	-	164	-405
chr5	75044884	75044902	3	0.00787895	chr5	75044473	75046483	Chic2	-	18	-244
chr5	75044884	75044902	3	0.00787895	chr5	75044602	75046612	Chic2	-	18	-244
chr5	104983571	104989326	4	0.0538616	chr5	104982655	104984665	Abcg3	-	1094	-855
chr5	109996581	109996833	4	0.0268643	chr5	109996383	109998393	AK003103	-	252	55
chr5	112228716	112228775	3	0.000762018	chr5	112228628	112230638	Miat	-	59	173
chr5	113735683	113735854	3	-0.00929616	chr5	113733828	113735838	Ficd	+	155	0
chr5	113772840	113772874	3	-0.000733426	chr5	113771642	113773652	Sart3	-	34	29
chr5	114274214	114274282	4	0.00775238	chr5	114273767	114275777	Foxn4	-	68	-454
chr5	120812598	120812610	3	0.0106101	chr5	120810634	120812644	Oas1b	+	12	-25
chr5	120812598	120812610	3	0.0106101	chr5	120812502	120814512	Oas1c	-	12	-25
chr5	121711116	121711426	4	0.00039416	chr5	121709579	121711589	Atxn2	+	310	-183
chr5	122131956	122132062	4	0.00563829	chr5	122131954	122133964	Ccdc63	-	106	2831
chr5	124863543	124863713	3	0.00107041	chr5	124862186	124864196	Ccdc92	-	170	839
chr5	135778534	135778578	3	0.0110385	chr5	135776655	135778665	Mdh2	+	44	-71
chr5	135778534	135778578	3	0.0110385	chr5	135778340	135780350	Styxl1	-	44	-71
chr5	136274893	136274950	4	0.0306732	chr5	136272989	136274999	AK016175	+	57	291031
chr5	138995939	138996058	3	0.0113982	chr5	138994933	138996943	Pdgfa	-	119	-987
chr5	144545793	144545881	3	-0.000262419	chr5	144543888	144545898	Nptx2	+	88	-6
chr5	147400474	147400528	3	0.000158544	chr5	147400300	147402310	Flt3	-	54	0
chr5	147400474	147400528	3	0.000158544	chr5	147400462	147402472	Flt3	-	54	0
chr5	147727398	147727480	3	-0.111628	chr5	147726000	147728010	Flt1	-	82	-1411
chr6	8949225	8949325	3	-0.0104764	chr6	8947945	8949955	Nxph1	+	100	612
chr6	18848582	18848646	3	0.0049422	chr6	18846638	18848648	Lsm8	+	64	0
chr6	24665190	24665235	3	0.000348548	chr6	24664977	24666987	Wasl	-	45	-196
chr6	31398801	31398868	4	0.000996041	chr6	31396848	31398858	Mkln1	+	57	0
chr6	31398801	31398868	4	0.000996041	chr6	31398746	31400756	Mkln1os	-	67	0
chr6	38876760	38882202	3	0.052	chr6	38876162	38878172	Hipk2	-	1412	1357
chr6	47943096	47943154	4	-0.0080427	chr6	47941174	47943184	Zfp783	+	58	-21
chr6	48395858	48395965	5	-0.00306584	chr6	48395396	48397406	Gm16630	-	107	273
chr6	54816913	54816996	5	-0.00627336	chr6	54814907	54816917	Znrf2	+	4	0
chr6	56797706	56797759	3	0.00261201	chr6	56797645	56799655	Kbtbd2	-	53	0
chr6	61180589	61180704	3	0.001101	chr6	61180176	61182186	A730020E08Rik	-	115	106
chr6	85451328	85451405	3	-0.000392793	chr6	85449496	85451506	Cct7	+	77	565
chr6	85451328	85451405	3	-0.000392793	chr6	85450019	85452029	Cct7	+	77	565
chr6	85451328	85451405	3	-0.000392793	chr6	85451256	85453266	Pradc1	-	77	565
chr6	86195345	86195571	9	0.0107449	chr6	86193450	86195460	Tgfa	+	115	119
chr6	87811312	87811354	3	-0.00297295	chr6	87809768	87811778	Rab43	-	42	425
chr6	88196561	88196784	4	0.0192282	chr6	88196668	88198678	Gata2	+	116	2671
chr6	92244795	92244891	3	-0.0178899	chr6	92244637	92246647	Trh	-	96	-146
chr6	97312020	97312507	5	-0.0107356	chr6	97312270	97314280	Frmd4b	-	237	0
chr6	112459541	112459644	5	0.116143	chr6	112457737	112459747	Cav3	+	103	37
chr7	4778093	4778371	4	-0.035056	chr7	4778132	4780142	Il11	-	239	0
chr7	5061109	5061254	3	-0.00080864	chr7	5060211	5062221	U2af2	+	145	-889
chr7	6383260	6383339	3	0.00904577	chr7	6381325	6383335	Zfp28	+	75	0
chr7	12478336	12478401	3	-0.00223147	chr7	12476348	12478358	Zfp606	+	22	32
chr7	13278518	13278676	3	-0.00331861	chr7	13276826	13278836	Lig1	+	158	1206
chr7	13278518	13278676	3	-0.00331861	chr7	13278411	13280421	Zswim9	-	158	1206
chr7	24481928	24482022	5	0.0114724	chr7	24480032	24482042	Cadm4	+	94	-1
chr7	27334459	27334555	3	0.00372463	chr7	27333612	27335622	Ltbp4	-	96	3057
chr7	30956074	30956082	3	0.0161725	chr7	30955348	30957358	AK154275	+	8	185
chr7	40899046	40899139	5	-0.000108717	chr7	40897284	40899294	Vstm2b	+	93	-139
chr7	43671223	43671308	5	0.154252	chr7	43670026	43672036	Ctu1	+	85	-723
chr7	44467169	44467284	4	0.0863114	chr7	44466059	44468069	Josd2	+	115	1735
chr7	57590845	57590956	5	-0.00961832	chr7	57589178	57591188	Gabrb3	+	111	328
chr7	60005041	60005228	7	0.0506078	chr7	60005100	60007110	Snurf	-	128	0
chr7	79505110	79505375	5	-0.00615052	chr7	79503342	79505352	Mir9-3	+	242	0
chr7	80186749	80186977	7	-0.0162217	chr7	80184874	80186884	Sema4b	+	135	0
chr7	81057577	81057712	4	-0.0198904	chr7	81055588	81057598	Alpk3	+	21	0
chr7	81454577	81454793	5	0.00117933	chr7	81454747	81456757	Cpeb1	-	46	0
chr7	88430266	88430347	3	-0.00769469	chr7	88428313	88430323	Rab38	+	57	0
chr7	97696560	97696685	3	0.00141662	chr7	97694662	97696672	Clns1a	+	112	0
chr7	100121501	100121619	4	0.00605705	chr7	100121475	100123485	Pold3	-	118	-2
chr7	109083256	109083503	5	-0.00544156	chr7	109083303	109085313	Ric3	-	200	0
chr7	109616594	109632733	4	0.0153188	chr7	109616547	109618557	St5	-	1963	0
chr7	130646039	130646085	3	-0.0146329	chr7	130644235	130646245	Tacc2	+	46	68556
chr7	133709333	133709419	3	0.0132528	chr7	133707341	133709351	Bccip	+	18	1
chr7	133709333	133709419	3	0.0132528	chr7	133709048	133711058	Uros	-	86	1
chr7	133776311	133776521	3	-0.00168838	chr7	133774888	133776898	Fank1	+	210	282
chr7	137314361	137314396	3	0.0032149	chr7	137314270	137316280	Ebf3	-	35	49
chr7	141215693	141215839	3	0.00488005	chr7	141213873	141215883	Rassf7	+	146	-21
chr7	141215693	141215839	3	0.00488005	chr7	141214093	141216103	Lmntd2	-	146	-21
chr7	141215693	141215839	3	0.00488005	chr7	141214635	141216645	Rassf7	+	146	-21
chr7	141292006	141292109	3	0.00759399	chr7	141290020	141292030	Drd4	+	24	1
chr7	143069331	143069425	3	0.0060035	chr7	143067434	143069444	Tssc4	+	94	0
chr8	11476770	11476860	3	0.052544	chr8	11475929	11477939	E230013L22Rik	+	90	1639
chr8	46551745	46551775	3	-0.00577706	chr8	46550069	46552079	Cenpu	+	30	-294
chr8	57511688	57511798	5	0.0216834	chr8	57509933	57511943	Hmgb2	+	110	-45
chr8	69996087	69996147	4	-0.00840315	chr8	69996089	69998099	Gatad2a	-	58	237
chr8	70302877	70302945	3	-0.00510979	chr8	70302460	70304470	Ddx49	-	68	93
chr8	70488394	70489158	5	-0.00164401	chr8	70487310	70489320	Tmem59l	-	764	-1037
chr8	70510378	70510482	4	0.00979743	chr8	70510356	70512366	Uba52	-	104	-12
chr8	70796753	70796913	4	0.00801971	chr8	70796188	70798198	Mir7240	+	160	75
chr8	70892680	70892792	4	0.00676923	chr8	70892745	70894755	Slc5a5	-	47	0
chr8	71542920	71542987	3	0.000567252	chr8	71540922	71542932	Mvb12a	+	12	0
chr8	71908574	71908768	5	0.0162978	chr8	71906633	71908643	Zfp882	+	69	0
chr8	83165467	83165581	4	0.00639956	chr8	83163510	83165520	Tbc1d9	+	53	116
chr8	83900279	83900300	3	-0.008284	chr8	83898712	83900722	Adgrl1	+	21	182
chr8	83900357	83900390	3	0.0339211	chr8	83898712	83900722	Adgrl1	+	33	260
chr8	84908577	84908676	6	0.019909	chr8	84906755	84908765	Dnase2a	+	99	0
chr8	88272469	88272517	3	0.00922143	chr8	88270583	88272593	Adcy7	+	48	67
chr8	92960589	92960729	4	0.00261123	chr8	92959033	92961043	Slc6a2	+	140	-318
chr8	94172768	94173028	4	0.0020423	chr8	94170784	94172794	Mt2	+	26	151
chr8	99416087	99416462	6	-0.00110327	chr8	99414593	99416603	A330008L17Rik	+	375	9
chr8	99416087	99416462	6	-0.00110327	chr8	99416428	99418438	Cdh8	-	34	9
chr8	104509736	104509932	5	0.0161929	chr8	104509876	104511886	Terb1	-	56	0
chr8	105268711	105268798	9	-0.0514365	chr8	105267846	105269856	Hsf4	+	87	4064
chr8	105566056	105566106	3	0.00336058	chr8	105566029	105568039	Atp6v0d1	-	50	-17
chr8	106870223	106870435	3	0.0237143	chr8	106868836	106870846	Has3	+	212	0
chr8	111536363	111536412	4	0.00115663	chr8	111534539	111536549	Znrf1	+	49	-228
chr8	119558706	119558802	4	-0.0015528	chr8	119558736	119560746	Mbtps1	-	66	0
chr8	120229549	120229754	3	0.00472076	chr8	120228227	120230237	A330074K22Rik	-	205	-1320
chr8	121083552	121083599	3	0.00910194	chr8	121082361	121084371	Foxf1	+	47	-443
chr8	121083552	121083599	3	0.00910194	chr8	121083103	121085113	Fendrr	-	47	-443
chr8	121829904	121829984	4	0.0053793	chr8	121829518	121831528	Klhdc4	-	80	-336
chr8	123042101	123042146	3	0.0059843	chr8	123040587	123042597	2810013P06Rik	+	45	138
chr8	123042209	123042401	4	0.000430238	chr8	123040587	123042597	2810013P06Rik	+	192	0
chr8	123042209	123042401	4	0.000430238	chr8	123042243	123044253	Ankrd11	-	158	0
chr8	124020870	124021037	5	-0.00589958	chr8	124019497	124021507	Urb2	+	167	0
chr8	124020870	124021037	5	-0.00589958	chr8	124020567	124022577	Mir1967	+	167	0
chr9	14275114	14275350	4	0.000191112	chr9	14274331	14276341	Sesn3	+	236	-951
chr9	20952639	20952779	3	0.0108849	chr9	20952566	20954576	Dnmt1	-	140	200
chr9	21248520	21248643	3	-0.00261839	chr9	21248432	21250442	S1pr5	-	123	-78
chr9	26806437	26806558	3	-0.000307452	chr9	26806414	26808424	Glb1l2	-	121	0
chr9	42123965	42124121	4	0.012774	chr9	42124114	42126124	Sorl1	-	7	168
chr9	42125584	42234365	4	0.132088	chr9	42124114	42126124	Sorl1	-	540	0
chr9	42125584	42234365	4	0.132088	chr9	42124312	42126322	Sorl1	-	738	0
chr9	44234006	44234037	3	0.00326176	chr9	44233985	44235995	Cbl	-	31	9
chr9	46273099	46273158	3	0.00223292	chr9	46271166	46273176	Zpr1	+	59	36
chr9	49055413	49055514	5	-0.00377714	chr9	49053581	49055591	Zw10	+	101	-67
chr9	53536799	53536839	3	0.0077357	chr9	53535048	53537058	Npat	+	40	-129
chr9	53536799	53536839	3	0.0077357	chr9	53536631	53538641	Atm	-	40	-129
chr9	57901152	57909962	3	0.0348805	chr9	57909014	57911024	Ubl7	+	948	-1024
chr9	59617246	59617286	3	0.00603344	chr9	59615357	59617367	Parp6	+	40	0
chr9	59656470	59656479	3	-0.0266041	chr9	59654576	59656586	Pkm	+	9	103
chr9	63149016	63149189	3	0.00160736	chr9	63148918	63150928	Skor1	-	173	-56
chr9	66806087	66806156	3	0.0275319	chr9	66804341	66806351	BC050972	-	69	-10665
chr9	69759283	69759446	4	-0.0116348	chr9	69759055	69761065	B230323A14Rik	+	163	544
chr9	70421530	70463271	4	-0.00608276	chr9	70421536	70423546	Ccnb2	-	2010	0
chr9	70657368	70657387	3	-0.0143709	chr9	70657136	70659146	Mindy2	-	19	-195
chr9	71215563	71215644	3	0.00341875	chr9	71213815	71215825	Aldh1a2	+	81	-145
chr9	73113446	73113511	3	0.0017601	chr9	73111453	73113463	Rsl24d1	+	17	0
chr9	75410141	75410206	4	0.0100411	chr9	75408211	75410221	4933433G15Rik	+	65	0
chr9	75410141	75410206	4	0.0100411	chr9	75409308	75411318	Mapk6	-	65	0
chr9	75410141	75410206	4	0.0100411	chr9	75409625	75411635	Mapk6	-	65	0
chr9	75410141	75410206	4	0.0100411	chr9	75409999	75412009	Mapk6	-	65	0
chr9	99436772	99436885	3	0.00776623	chr9	99436689	99438699	Mras	-	113	41
chr9	103761722	103761805	3	0.0167496	chr9	103761788	103763798	Tmem108	-	17	32
chr9	106203055	106203132	3	-0.0275862	chr9	106201164	106203174	Twf2	+	77	0
chr9	106203273	106211914	3	0.0534114	chr9	106204798	106206808	Twf2	+	2010	0
chr9	124441944	124442154	3	0.0209152	chr9	124440309	124442319	AK054122	-	210	18153
chrX	7412335	7415217	4	0.0513732	chrX	7412769	7414779	2010204K13Rik	-	2010	5830
chrX	7697170	7697372	4	0.0182958	chrX	7695213	7697223	Gpkow	+	53	37
chrX	7884222	7884381	4	0.048306	chrX	7882333	7884343	Slc35a2	+	121	0
chrX	8096889	8097066	3	-0.018898	chrX	8095099	8097109	Gm6787	+	177	-21
chrX	9272658	9272868	6	0.0062693	chrX	9270711	9272721	Xk	+	63	0
chrX	12081424	12081618	3	-0.0489559	chrX	12080542	12082552	Bcor	-	194	78737
chrX	12128728	12128808	4	0.0240282	chrX	12128389	12130399	Bcor	-	80	31547
chrX	13071658	13071792	3	0.0266763	chrX	13070024	13072034	Usp9x	+	134	161
chrX	20059533	20059937	7	0.0387247	chrX	20057551	20059561	Chst7	+	28	0
chrX	35888716	35888876	5	0.0264768	chrX	35886822	35888832	Dock11	+	116	0
chrX	42067979	42068023	3	0.0419488	chrX	42066458	42068468	Xiap	+	44	144
chrX	48453914	48463113	8	0.045241	chrX	48453740	48455750	Elf4	-	1836	0
chrX	48453914	48463113	8	0.045241	chrX	48454159	48456169	Elf4	-	2010	0
chrX	48694990	48695206	5	0.0458322	chrX	48693080	48695090	Rbmx2	+	100	0
chrX	56731775	56731841	3	0.0329821	chrX	56729787	56731797	Fhl1	+	22	15
chrX	56731775	56731841	3	0.0329821	chrX	56730041	56732051	Fhl1	+	66	15
chrX	77510779	77511282	8	-0.0383529	chrX	77509246	77511256	Tbl1x	+	477	0
chrX	98890825	98891023	4	-0.0312821	chrX	98890974	98892984	Ophn1	-	49	2
chrX	98937966	98938325	13	-0.00687022	chrX	98936214	98938224	Yipf6	+	258	0
chrX	101419753	101420003	6	-0.0391379	chrX	101419834	101421844	Zmym3	-	169	0
chrX	134426191	134426397	3	0.0555507	chrX	134425065	134427075	Drp2	+	206	21412
chrX	136068217	136068279	3	-0.0425749	chrX	136068114	136070124	Bex2	-	62	0
chrX	137049561	137049621	6	0.0571289	chrX	137047630	137049640	Fam199x	+	60	0
chrX	140600072	140600569	6	0.0476928	chrX	140599470	140601480	Tsc22d3	-	497	0
chrX	140600072	140600569	6	0.0476928	chrX	140600497	140602507	Tsc22d3	-	72	0
chrX	144317782	144317902	4	0.040442	chrX	144316017	144318027	Alg13	+	120	-64
chrX	150588038	150588291	3	0.0100822	chrX	150587941	150589951	Pfkfb1	+	253	0
chrX	150588038	150588291	3	0.0100822	chrX	150588113	150590123	Apex2	-	178	0
chrX	151803311	151803614	10	-0.0344777	chrX	151801360	151803370	Huwe1	+	59	30
chrX	151803311	151803614	10	-0.0344777	chrX	151801710	151803720	Huwe1	+	303	30
chrX	158043628	158043879	7	0.0569243	chrX	158043231	158045241	Cnksr2	-	251	-432
chrX	166238890	166239041	3	0.0448926	chrX	166236980	166238990	Gpm6b	+	100	0

## Sheet: DhMR in gene body
DhMR.chr	DhMR.start	DhMR.end	DhMR.NCpG	DhMR.MethDiff	Gene.chr	Gene.start	Gene.end	Gene.strand	Gene.attribute	BasePairs.Overlap	Distance to TSS
chr1	9545996	9546015	3	-0.0156863	chr1	9545408	9547455	+	ID=gene:ENSMUSG00000061024;Name=Rrs1;biotype=protein_coding;description=ribosome biogenesis regulator 1 [Source:MGI Symbol%3BAcc:MGI:1929721];gene_id=ENSMUSG00000061024;logic_name=ensembl_havana_gene;version=8	19	589
chr1	11189514	11266158	5	0.0860436	chr1	10993465	11303681	+	ID=gene:ENSMUSG00000048960;Name=Prex2;biotype=protein_coding;description=phosphatidylinositol-3%2C4%2C5-trisphosphate-dependent Rac exchange factor 2 [Source:MGI Symbol%3BAcc:MGI:1923385];gene_id=ENSMUSG00000048960;logic_name=ensembl_havana_gene;version=13	76644	0
chr1	20935195	20935397	3	0.0181259	chr1	20890606	20939650	+	ID=gene:ENSMUSG00000025931;Name=Paqr8;biotype=protein_coding;description=progestin and adipoQ receptor family member VIII [Source:MGI Symbol%3BAcc:MGI:1921479];gene_id=ENSMUSG00000025931;logic_name=ensembl_havana_gene;version=15	202	44574
chr1	24099898	24099908	3	-0.00730964	chr1	24011093	24100341	-	ID=gene:ENSMUSG00000026153;Name=Fam135a;biotype=protein_coding;description=family with sequence similarity 135%2C member A [Source:MGI Symbol%3BAcc:MGI:1915437];gene_id=ENSMUSG00000026153;logic_name=ensembl_havana_gene;version=15	10	433
chr1	34253027	34253155	3	-0.0315064	chr1	33908225	34308661	+	ID=gene:ENSMUSG00000026131;Name=Dst;biotype=protein_coding;description=dystonin [Source:MGI Symbol%3BAcc:MGI:104627];gene_id=ENSMUSG00000026131;logic_name=ensembl_havana_gene;version=18	128	344803
chr1	34808680	34808833	3	-0.0478575	chr1	34678188	34813309	+	ID=gene:ENSMUSG00000037509;Name=Arhgef4;biotype=protein_coding;description=Rho guanine nucleotide exchange factor (GEF) 4 [Source:MGI Symbol%3BAcc:MGI:2442507];gene_id=ENSMUSG00000037509;logic_name=ensembl_havana_gene;version=20	153	86757
chr1	34849990	34850096	3	-3.01105e-05	chr1	34849976	34879580	+	ID=gene:ENSMUSG00000026123;Name=Plekhb2;biotype=protein_coding;description=pleckstrin homology domain containing%2C family B (evectins) member 2 [Source:MGI Symbol%3BAcc:MGI:2385825];gene_id=ENSMUSG00000026123;logic_name=ensembl_havana_gene;version=11	106	32
chr1	36499372	36499542	3	0.0201679	chr1	36471620	36508764	+	ID=gene:ENSMUSG00000037408;Name=Cnnm4;biotype=protein_coding;description=cyclin M4 [Source:MGI Symbol%3BAcc:MGI:2151060];gene_id=ENSMUSG00000037408;logic_name=ensembl_havana_gene;version=10	170	27776
chr1	36512353	36512382	3	0.0147229	chr1	36511867	36528237	+	ID=gene:ENSMUSG00000001138;Name=Cnnm3;biotype=protein_coding;description=cyclin M3 [Source:MGI Symbol%3BAcc:MGI:2151055];gene_id=ENSMUSG00000001138;logic_name=ensembl_havana_gene;version=13	29	478
chr1	36557022	36557220	3	-0.0038714	chr1	36548639	36558349	-	ID=gene:ENSMUSG00000026121;Name=Sema4c;biotype=protein_coding;description=sema domain%2C immunoglobulin domain (Ig)%2C transmembrane domain (TM) and short cytoplasmic domain%2C (semaphorin) 4C [Source:MGI Symbol%3BAcc:MGI:109252];gene_id=ENSMUSG00000026121;logic_name=ensembl_havana_gene;version=13	198	337
chr1	37865100	37865136	3	-0.00746189	chr1	37754776	37866429	-	ID=gene:ENSMUSG00000060771;Name=Tsga10;biotype=protein_coding;description=testis specific 10 [Source:MGI Symbol%3BAcc:MGI:2685063];gene_id=ENSMUSG00000060771;logic_name=ensembl_havana_gene;version=14	36	162
chr1	38626505	38626709	3	0.0383187	chr1	38177326	38664955	-	ID=gene:ENSMUSG00000037138;Name=Aff3;biotype=protein_coding;description=AF4/FMR2 family%2C member 3 [Source:MGI Symbol%3BAcc:MGI:106927];gene_id=ENSMUSG00000037138;logic_name=ensembl_havana_gene;version=17	204	535
chr1	39194179	39194328	5	-0.00126666	chr1	39193731	39363236	+	ID=gene:ENSMUSG00000026077;Name=Npas2;biotype=protein_coding;description=neuronal PAS domain protein 2 [Source:MGI Symbol%3BAcc:MGI:109232];gene_id=ENSMUSG00000026077;logic_name=ensembl_havana_gene;version=15	149	0
chr1	39394147	39394237	3	0.0912576	chr1	39371492	39478755	-	ID=gene:ENSMUSG00000003134;Name=Tbc1d8;biotype=protein_coding;description=TBC1 domain family%2C member 8 [Source:MGI Symbol%3BAcc:MGI:1927225];gene_id=ENSMUSG00000003134;logic_name=ensembl_havana_gene;version=10	90	84510
chr1	39650807	39651056	3	-0.00338865	chr1	39618406	39651474	-	ID=gene:ENSMUSG00000050967;Name=Creg2;biotype=protein_coding;description=cellular repressor of E1A-stimulated genes 2 [Source:MGI Symbol%3BAcc:MGI:1928333];gene_id=ENSMUSG00000050967;logic_name=ensembl_havana_gene;version=5	249	126
chr1	40266818	40266869	3	-0.0290429	chr1	40225080	40317257	+	ID=gene:ENSMUSG00000026072;Name=Il1r1;biotype=protein_coding;description=interleukin 1 receptor%2C type I [Source:MGI Symbol%3BAcc:MGI:96545];gene_id=ENSMUSG00000026072;logic_name=ensembl_havana_gene;version=12	51	41739
chr1	40681029	40681169	3	0.00255535	chr1	40680574	40769273	+	ID=gene:ENSMUSG00000026062;Name=Slc9a2;biotype=protein_coding;description=solute carrier family 9 (sodium/hydrogen exchanger)%2C member 2 [Source:MGI Symbol%3BAcc:MGI:105075];gene_id=ENSMUSG00000026062;logic_name=ensembl_havana_gene;version=12	140	-543
chr1	40681356	40681514	4	-0.0074188	chr1	40680574	40769273	+	ID=gene:ENSMUSG00000026062;Name=Slc9a2;biotype=protein_coding;description=solute carrier family 9 (sodium/hydrogen exchanger)%2C member 2 [Source:MGI Symbol%3BAcc:MGI:105075];gene_id=ENSMUSG00000026062;logic_name=ensembl_havana_gene;version=12	158	-198
chr1	51088747	51088825	3	0.127843	chr1	50900647	51187270	+	ID=gene:ENSMUSG00000026109;Name=Tmeff2;biotype=protein_coding;description=transmembrane protein with EGF-like and two follistatin-like domains 2 [Source:MGI Symbol%3BAcc:MGI:1861735];gene_id=ENSMUSG00000026109;logic_name=ensembl_havana_gene;version=14	78	161225
chr1	51879348	51879450	4	-0.0789166	chr1	51749765	51916071	-	ID=gene:ENSMUSG00000018417;Name=Myo1b;biotype=protein_coding;description=myosin IB [Source:MGI Symbol%3BAcc:MGI:107752];gene_id=ENSMUSG00000018417;logic_name=ensembl_havana_gene;version=14	102	36528
chr1	54925986	54926028	4	-0.00330556	chr1	54645340	54926387	-	ID=gene:ENSMUSG00000052331;Name=Ankrd44;biotype=protein_coding;description=ankyrin repeat domain 44 [Source:MGI Symbol%3BAcc:MGI:3045243];gene_id=ENSMUSG00000052331;logic_name=ensembl_havana_gene;version=14	42	359
chr1	57377826	57377847	3	0.00672737	chr1	57377620	57385423	+	ID=gene:ENSMUSG00000038323;Name=1700066M21Rik;biotype=protein_coding;description=RIKEN cDNA 1700066M21 gene [Source:MGI Symbol%3BAcc:MGI:1920717];gene_id=ENSMUSG00000038323;logic_name=ensembl_havana_gene;version=3	21	207
chr1	57775359	57775413	3	0.00347628	chr1	57774162	57948394	+	ID=gene:ENSMUSG00000038305;Name=Spats2l;biotype=protein_coding;description=spermatogenesis associated%2C serine-rich 2-like [Source:MGI Symbol%3BAcc:MGI:1914448];gene_id=ENSMUSG00000038305;logic_name=ensembl_havana_gene;version=15	54	499
chr1	57775481	57775584	4	0.00540036	chr1	57774162	57948394	+	ID=gene:ENSMUSG00000038305;Name=Spats2l;biotype=protein_coding;description=spermatogenesis associated%2C serine-rich 2-like [Source:MGI Symbol%3BAcc:MGI:1914448];gene_id=ENSMUSG00000038305;logic_name=ensembl_havana_gene;version=15	103	621
chr1	57888931	57889066	3	0.0941511	chr1	57774162	57948394	+	ID=gene:ENSMUSG00000038305;Name=Spats2l;biotype=protein_coding;description=spermatogenesis associated%2C serine-rich 2-like [Source:MGI Symbol%3BAcc:MGI:1914448];gene_id=ENSMUSG00000038305;logic_name=ensembl_havana_gene;version=15	135	114071
chr1	58973786	58973917	3	0.00514288	chr1	58973522	58995715	+	ID=gene:ENSMUSG00000026027;Name=Stradb;biotype=protein_coding;description=STE20-related kinase adaptor beta [Source:MGI Symbol%3BAcc:MGI:2144047];gene_id=ENSMUSG00000026027;logic_name=ensembl_havana_gene;version=13	131	216
chr1	63273784	63309055	3	0.0566533	chr1	63273265	63314576	+	ID=gene:ENSMUSG00000027520;Name=Zdbf2;biotype=protein_coding;description=zinc finger%2C DBF-type containing 2 [Source:MGI Symbol%3BAcc:MGI:1921134];gene_id=ENSMUSG00000027520;logic_name=ensembl_havana_gene;version=15	35271	73427
chr1	64532783	64532851	4	0.00536819	chr1	64532645	64604548	+	ID=gene:ENSMUSG00000025958;Name=Creb1;biotype=protein_coding;description=cAMP responsive element binding protein 1 [Source:MGI Symbol%3BAcc:MGI:88494];gene_id=ENSMUSG00000025958;logic_name=ensembl_havana_gene;version=14	68	0
chr1	64735105	64735312	3	0.0517854	chr1	64730558	64737751	-	ID=gene:ENSMUSG00000045005;Name=Fzd5;biotype=protein_coding;description=frizzled class receptor 5 [Source:MGI Symbol%3BAcc:MGI:108571];gene_id=ENSMUSG00000045005;logic_name=ensembl_havana_gene;version=9	207	2438
chr1	74855421	74855477	3	-0.00406728	chr1	74854934	74857732	+	ID=gene:ENSMUSG00000090071;Name=Cdk5r2;biotype=protein_coding;description=cyclin-dependent kinase 5%2C regulatory subunit 2 (p39) [Source:MGI Symbol%3BAcc:MGI:1330828];gene_id=ENSMUSG00000090071;logic_name=ensembl_havana_gene;version=4	56	393
chr1	74949716	74949859	3	-0.0134587	chr1	74945315	74951672	-	ID=gene:ENSMUSG00000006538;Name=Ihh;biotype=protein_coding;description=Indian hedgehog [Source:MGI Symbol%3BAcc:MGI:96533];gene_id=ENSMUSG00000006538;logic_name=ensembl_havana_gene;version=12	143	1813
chr1	75186720	75186885	3	-0.00374045	chr1	75180860	75192196	-	ID=gene:ENSMUSG00000033124;Name=Atg9a;biotype=protein_coding;description=autophagy related 9A [Source:MGI Symbol%3BAcc:MGI:2138446];gene_id=ENSMUSG00000033124;logic_name=ensembl_havana_gene;version=15	165	5125
chr1	75360851	75360937	3	0.00747666	chr1	75360329	75368579	+	ID=gene:ENSMUSG00000026208;Name=Des;biotype=protein_coding;description=desmin [Source:MGI Symbol%3BAcc:MGI:94885];gene_id=ENSMUSG00000026208;logic_name=ensembl_havana_gene;version=9	86	560
chr1	75388101	75388157	4	0.0738089	chr1	75375297	75432320	+	ID=gene:ENSMUSG00000026207;Name=Speg;biotype=protein_coding;description=SPEG complex locus [Source:MGI Symbol%3BAcc:MGI:109282];gene_id=ENSMUSG00000026207;logic_name=ensembl_havana_gene;version=16	56	12805
chr1	75487200	75487565	7	-0.00625732	chr1	75479310	75506452	-	ID=gene:ENSMUSG00000026211;Name=Obsl1;biotype=protein_coding;description=obscurin-like 1 [Source:MGI Symbol%3BAcc:MGI:2138628];gene_id=ENSMUSG00000026211;logic_name=ensembl_havana_gene;version=17	365	18887
chr1	78488680	78488735	4	-0.0058659	chr1	78417975	78488897	-	ID=gene:ENSMUSG00000026245;Name=Farsb;biotype=protein_coding;description=phenylalanyl-tRNA synthetase%2C beta subunit [Source:MGI Symbol%3BAcc:MGI:1346035];gene_id=ENSMUSG00000026245;logic_name=ensembl_havana_gene;version=16	55	162
chr1	86909237	86909346	3	0.0620979	chr1	86703808	87050095	+	ID=gene:ENSMUSG00000053333;Name=Dis3l2;biotype=protein_coding;description=DIS3 like 3'-5' exoribonuclease 2 [Source:MGI Symbol%3BAcc:MGI:2442555];gene_id=ENSMUSG00000053333;logic_name=ensembl_havana_gene;version=15	109	205434
chr1	87853568	87853602	3	-0.00285857	chr1	87853287	87945180	+	ID=gene:ENSMUSG00000070738;Name=Dgkd;biotype=protein_coding;description=diacylglycerol kinase%2C delta [Source:MGI Symbol%3BAcc:MGI:2138334];gene_id=ENSMUSG00000070738;logic_name=ensembl_havana_gene;version=10	34	697
chr1	88701950	88702053	3	-0.00942914	chr1	88673125	88702221	-	ID=gene:ENSMUSG00000049866;Name=Arl4c;biotype=protein_coding;description=ADP-ribosylation factor-like 4C [Source:MGI Symbol%3BAcc:MGI:2445172];gene_id=ENSMUSG00000049866;logic_name=ensembl_havana_gene;version=12	103	138
chr1	91449576	91449638	4	0.135596	chr1	91415982	91459324	-	ID=gene:ENSMUSG00000055866;Name=Per2;biotype=protein_coding;description=period circadian clock 2 [Source:MGI Symbol%3BAcc:MGI:1195265];gene_id=ENSMUSG00000055866;logic_name=ensembl_havana_gene;version=9	62	9690
chr1	91494710	91494723	3	0.00671262	chr1	91494647	91529307	+	ID=gene:ENSMUSG00000034292;Name=Traf3ip1;biotype=protein_coding;description=TRAF3 interacting protein 1 [Source:MGI Symbol%3BAcc:MGI:1921269];gene_id=ENSMUSG00000034292;logic_name=ensembl_havana_gene;version=13	13	43
chr1	92831984	92832118	3	0.00311961	chr1	92831645	92860779	+	ID=gene:ENSMUSG00000034220;Name=Gpc1;biotype=protein_coding;description=glypican 1 [Source:MGI Symbol%3BAcc:MGI:1194891];gene_id=ENSMUSG00000034220;logic_name=ensembl_havana_gene;version=7	134	299
chr1	105990878	105990943	6	0.0152524	chr1	105990406	106034074	+	ID=gene:ENSMUSG00000038866;Name=Zcchc2;biotype=protein_coding;description=zinc finger%2C CCHC domain containing 2 [Source:MGI Symbol%3BAcc:MGI:2444114];gene_id=ENSMUSG00000038866;logic_name=ensembl_havana_gene;version=15	65	473
chr1	120341083	120341105	3	0.00119775	chr1	120340582	120343174	+	ID=gene:ENSMUSG00000036907;Name=C1ql2;biotype=protein_coding;description=complement component 1%2C q subcomponent-like 2 [Source:MGI Symbol%3BAcc:MGI:3032521];gene_id=ENSMUSG00000036907;logic_name=ensembl_havana_gene;version=9	22	502
chr1	132191399	132191618	5	-0.00581742	chr1	132191431	132259227	+	ID=gene:ENSMUSG00000079330;Name=Lemd1;biotype=protein_coding;description=LEM domain containing 1 [Source:MGI Symbol%3BAcc:MGI:1922403];gene_id=ENSMUSG00000079330;logic_name=ensembl_havana_gene;version=8	188	0
chr1	132380939	132380997	3	0.0500144	chr1	132356315	132391281	-	ID=gene:ENSMUSG00000042066;Name=Tmcc2;biotype=protein_coding;description=transmembrane and coiled-coil domains 2 [Source:MGI Symbol%3BAcc:MGI:1916125];gene_id=ENSMUSG00000042066;logic_name=ensembl_havana_gene;version=15	58	9321
chr1	133164105	133164240	5	-0.00331238	chr1	133164210	133303435	+	ID=gene:ENSMUSG00000041757;Name=Plekha6;biotype=protein_coding;description=pleckstrin homology domain containing%2C family A member 6 [Source:MGI Symbol%3BAcc:MGI:2388662];gene_id=ENSMUSG00000041757;logic_name=ensembl_havana_gene;version=16	31	32762
chr1	134217404	134217535	3	0.102909	chr1	134199223	134235431	-	ID=gene:ENSMUSG00000042429;Name=Adora1;biotype=protein_coding;description=adenosine A1 receptor [Source:MGI Symbol%3BAcc:MGI:99401];gene_id=ENSMUSG00000042429;logic_name=ensembl_havana_gene;version=8	131	17321
chr1	135364653	135367424	3	0.0263491	chr1	135324807	135368065	+	ID=gene:ENSMUSG00000048096;Name=Lmod1;biotype=protein_coding;description=leiomodin 1 (smooth muscle) [Source:MGI Symbol%3BAcc:MGI:2135671];gene_id=ENSMUSG00000048096;logic_name=ensembl_havana_gene;version=7	2771	39841
chr1	146724975	146725061	3	0.00143639	chr1	146494760	146902472	+	ID=gene:ENSMUSG00000035131;Name=Brinp3;biotype=protein_coding;description=bone morphogenetic protein/retinoic acid inducible neural specific 3 [Source:MGI Symbol%3BAcc:MGI:2443035];gene_id=ENSMUSG00000035131;logic_name=ensembl_havana_gene;version=14	86	229310
chr1	150393541	150393681	4	-0.000689665	chr1	150392838	150449935	+	ID=gene:ENSMUSG00000006005;Name=Tpr;biotype=protein_coding;description=translocated promoter region%2C nuclear basket protein [Source:MGI Symbol%3BAcc:MGI:1922066];gene_id=ENSMUSG00000006005;logic_name=ensembl_havana_gene;version=18	140	704
chr1	150725893	150736854	5	0.0307395	chr1	150562524	150993435	-	ID=gene:ENSMUSG00000066842;Name=Hmcn1;biotype=protein_coding;description=hemicentin 1 [Source:MGI Symbol%3BAcc:MGI:2685047];gene_id=ENSMUSG00000066842;logic_name=ensembl_havana_gene;version=18	10961	256581
chr1	152766757	152766844	3	0.00654104	chr1	152766542	152775597	+	ID=gene:ENSMUSG00000008475;Name=Arpc5;biotype=protein_coding;description=actin related protein 2/3 complex%2C subunit 5 [Source:MGI Symbol%3BAcc:MGI:1915021];gene_id=ENSMUSG00000008475;logic_name=ensembl_havana_gene;version=13	87	216
chr1	153487375	153487458	4	0.00866016	chr1	153455758	153487660	-	ID=gene:ENSMUSG00000042699;Name=Dhx9;biotype=protein_coding;description=DEAH (Asp-Glu-Ala-His) box polypeptide 9 [Source:MGI Symbol%3BAcc:MGI:108177];gene_id=ENSMUSG00000042699;logic_name=ensembl_havana_gene;version=11	83	202
chr1	155098428	155098458	3	-0.00413726	chr1	155096361	155099636	-	ID=gene:ENSMUSG00000056708;Name=Ier5;biotype=protein_coding;description=immediate early response 5 [Source:MGI Symbol%3BAcc:MGI:1337072];gene_id=ENSMUSG00000056708;logic_name=ensembl_havana_gene;version=5	30	1178
chr1	162120538	162120590	3	-0.0522975	chr1	161982453	162478034	-	ID=gene:ENSMUSG00000040265;Name=Dnm3;biotype=protein_coding;description=dynamin 3 [Source:MGI Symbol%3BAcc:MGI:1341299];gene_id=ENSMUSG00000040265;logic_name=ensembl_havana_gene;version=16	52	175048
chr1	162203033	162203127	4	0.149255	chr1	161982453	162478034	-	ID=gene:ENSMUSG00000040265;Name=Dnm3;biotype=protein_coding;description=dynamin 3 [Source:MGI Symbol%3BAcc:MGI:1341299];gene_id=ENSMUSG00000040265;logic_name=ensembl_havana_gene;version=16	94	92511
chr1	164307173	164307467	3	-0.00323894	chr1	164289800	164307489	-	ID=gene:ENSMUSG00000026577;Name=Blzf1;biotype=protein_coding;description=basic leucine zipper nuclear factor 1 [Source:MGI Symbol%3BAcc:MGI:1201607];gene_id=ENSMUSG00000026577;logic_name=ensembl_havana_gene;version=13	294	0
chr1	164307173	164307467	3	-0.00323894	chr1	164304121	164437725	+	ID=gene:ENSMUSG00000026575;Name=Nme7;biotype=protein_coding;description=NME/NM23 family member 7 [Source:MGI Symbol%3BAcc:MGI:2449121];gene_id=ENSMUSG00000026575;logic_name=ensembl_havana_gene;version=15	294	0
chr1	164312856	164315369	3	0.0240918	chr1	164304121	164437725	+	ID=gene:ENSMUSG00000026575;Name=Nme7;biotype=protein_coding;description=NME/NM23 family member 7 [Source:MGI Symbol%3BAcc:MGI:2449121];gene_id=ENSMUSG00000026575;logic_name=ensembl_havana_gene;version=15	2513	8736
chr1	166160584	166160843	4	-0.0148791	chr1	166130238	166166510	+	ID=gene:ENSMUSG00000000544;Name=Gpa33;biotype=protein_coding;description=glycoprotein A33 (transmembrane) [Source:MGI Symbol%3BAcc:MGI:1891703];gene_id=ENSMUSG00000000544;logic_name=ensembl_havana_gene;version=14	259	30125
chr1	167284534	167284593	4	-0.000545954	chr1	167222883	167285320	-	ID=gene:ENSMUSG00000026558;Name=Uck2;biotype=protein_coding;description=uridine-cytidine kinase 2 [Source:MGI Symbol%3BAcc:MGI:1931744];gene_id=ENSMUSG00000026558;logic_name=ensembl_havana_gene;version=13	59	534
chr1	171216772	171217766	3	0.00350304	chr1	171213970	171220701	+	ID=gene:ENSMUSG00000005677;Name=Nr1i3;biotype=protein_coding;description=nuclear receptor subfamily 1%2C group I%2C member 3 [Source:MGI Symbol%3BAcc:MGI:1346307];gene_id=ENSMUSG00000005677;logic_name=ensembl_havana_gene;version=14	994	2803
chr1	171216772	171217766	3	0.00350304	chr1	171216011	171222514	-	ID=gene:ENSMUSG00000005674;Name=Tomm40l;biotype=protein_coding;description=translocase of outer mitochondrial membrane 40-like [Source:MGI Symbol%3BAcc:MGI:3589112];gene_id=ENSMUSG00000005674;logic_name=ensembl_havana_gene;version=9	994	2803
chr1	171247070	171247233	3	0.00478011	chr1	171234853	171251388	-	ID=gene:ENSMUSG00000013593;Name=Ndufs2;biotype=protein_coding;description=NADH dehydrogenase (ubiquinone) Fe-S protein 2 [Source:MGI Symbol%3BAcc:MGI:2385112];gene_id=ENSMUSG00000013593;logic_name=ensembl_havana_gene;version=12	163	0
chr1	176997685	176997829	3	0.0133384	chr1	176814660	177020437	+	ID=gene:ENSMUSG00000026504;Name=Sdccag8;biotype=protein_coding;description=serologically defined colon cancer antigen 8 [Source:MGI Symbol%3BAcc:MGI:1924066];gene_id=ENSMUSG00000026504;logic_name=ensembl_havana_gene;version=17	144	183026
chr1	179438051	179443579	3	-0.0268114	chr1	178951960	179518041	-	ID=gene:ENSMUSG00000055067;Name=Smyd3;biotype=protein_coding;description=SET and MYND domain containing 3 [Source:MGI Symbol%3BAcc:MGI:1916976];gene_id=ENSMUSG00000055067;logic_name=ensembl_havana_gene;version=15	5528	74424
chr1	180483290	180483409	3	-0.00287586	chr1	180432387	180483504	-	ID=gene:ENSMUSG00000053963;Name=Stum;biotype=protein_coding;description=mechanosensory transduction mediator [Source:MGI Symbol%3BAcc:MGI:2138735];gene_id=ENSMUSG00000053963;logic_name=ensembl_havana_gene;version=7	119	95
chr1	180641370	180641429	3	-0.00376799	chr1	180641150	180690694	+	ID=gene:ENSMUSG00000058729;Name=Lin9;biotype=protein_coding;description=lin-9 homolog (C. elegans) [Source:MGI Symbol%3BAcc:MGI:1919818];gene_id=ENSMUSG00000058729;logic_name=ensembl_havana_gene;version=13	59	221
chr1	181090143	181090318	3	-0.0467334	chr1	181087138	181144204	-	ID=gene:ENSMUSG00000026516;Name=Nvl;biotype=protein_coding;description=nuclear VCP-like [Source:MGI Symbol%3BAcc:MGI:1914709];gene_id=ENSMUSG00000026516;logic_name=ensembl_havana_gene;version=8	175	53886
chr1	181839612	181841947	3	-0.0138614	chr1	181815335	181843046	-	ID=gene:ENSMUSG00000004880;Name=Lbr;biotype=protein_coding;description=lamin B receptor [Source:MGI Symbol%3BAcc:MGI:2138281];gene_id=ENSMUSG00000004880;logic_name=ensembl_havana_gene;version=11	2335	454
chr1	182019843	182019850	3	0.024952	chr1	181896384	182019990	-	ID=gene:ENSMUSG00000022995;Name=Enah;biotype=protein_coding;description=ENAH actin regulator [Source:MGI Symbol%3BAcc:MGI:108360];gene_id=ENSMUSG00000022995;logic_name=ensembl_havana_gene;version=16	7	130
chr1	184040192	184040275	3	-0.0683535	chr1	184013302	184075636	+	ID=gene:ENSMUSG00000039384;Name=Dusp10;biotype=protein_coding;description=dual specificity phosphatase 10 [Source:MGI Symbol%3BAcc:MGI:1927070];gene_id=ENSMUSG00000039384;logic_name=ensembl_havana_gene;version=8	83	5732
chr1	184810980	184811166	8	-0.0076868	chr1	184786767	184811313	-	ID=gene:ENSMUSG00000026621;Name=Marc1;biotype=protein_coding;description=mitochondrial amidoxime reducing component 1 [Source:MGI Symbol%3BAcc:MGI:1913362];gene_id=ENSMUSG00000026621;logic_name=ensembl_havana_gene;version=13	186	134
chr1	185363076	185363224	3	0.00959763	chr1	185363044	185428360	+	ID=gene:ENSMUSG00000026615;Name=Eprs;biotype=protein_coding;description=glutamyl-prolyl-tRNA synthetase [Source:MGI Symbol%3BAcc:MGI:97838];gene_id=ENSMUSG00000026615;logic_name=ensembl_havana_gene;version=14	148	0
chr1	185363237	185363315	4	0.00560232	chr1	185363044	185428360	+	ID=gene:ENSMUSG00000026615;Name=Eprs;biotype=protein_coding;description=glutamyl-prolyl-tRNA synthetase [Source:MGI Symbol%3BAcc:MGI:97838];gene_id=ENSMUSG00000026615;logic_name=ensembl_havana_gene;version=14	78	143
chr1	189343007	189343058	3	-0.0337583	chr1	189207930	189402273	-	ID=gene:ENSMUSG00000037624;Name=Kcnk2;biotype=protein_coding;description=potassium channel%2C subfamily K%2C member 2 [Source:MGI Symbol%3BAcc:MGI:109366];gene_id=ENSMUSG00000037624;logic_name=ensembl_havana_gene;version=15	51	295
chr1	189921960	189922054	3	-0.00252714	chr1	189880492	189922363	-	ID=gene:ENSMUSG00000026603;Name=Smyd2;biotype=protein_coding;description=SET and MYND domain containing 2 [Source:MGI Symbol%3BAcc:MGI:1915889];gene_id=ENSMUSG00000026603;logic_name=ensembl_havana_gene;version=13	94	234
chr1	190170654	190170762	3	0.00275823	chr1	190118035	190170714	-	ID=gene:ENSMUSG00000010175;Name=Prox1;biotype=protein_coding;description=prospero homeobox 1 [Source:MGI Symbol%3BAcc:MGI:97772];gene_id=ENSMUSG00000010175;logic_name=ensembl_havana_gene;version=13	60	0
chr1	192511857	192512033	3	0.0674095	chr1	192496711	192771223	-	ID=gene:ENSMUSG00000037375;Name=Hhat;biotype=protein_coding;description=hedgehog acyltransferase [Source:MGI Symbol%3BAcc:MGI:2444681];gene_id=ENSMUSG00000037375;logic_name=ensembl_havana_gene;version=16	176	259186
chr10	4439137	4449289	5	-0.0145462	chr10	4432467	4455141	+	ID=gene:ENSMUSG00000061759;Name=Armt1;biotype=protein_coding;description=acidic residue methyltransferase 1 [Source:MGI Symbol%3BAcc:MGI:1920669];gene_id=ENSMUSG00000061759;logic_name=ensembl_havana_gene;version=15	10152	9841
chr10	7867450	7867662	10	-0.0191973	chr10	7832470	7870396	+	ID=gene:ENSMUSG00000039981;Name=Zc3h12d;biotype=protein_coding;description=zinc finger CCCH type containing 12D [Source:MGI Symbol%3BAcc:MGI:3045313];gene_id=ENSMUSG00000039981;logic_name=ensembl_havana_gene;version=6	212	34981
chr10	13008533	13008570	4	-0.00732	chr10	13005343	13009183	+	ID=gene:ENSMUSG00000078348;Name=Sf3b5;biotype=protein_coding;description=splicing factor 3b%2C subunit 5 [Source:MGI Symbol%3BAcc:MGI:1913375];gene_id=ENSMUSG00000078348;logic_name=ensembl_havana_gene;version=4	37	84
chr10	13427828	13427908	3	0.0547697	chr10	13207717	13474412	-	ID=gene:ENSMUSG00000062866;Name=Phactr2;biotype=protein_coding;description=phosphatase and actin regulator 2 [Source:MGI Symbol%3BAcc:MGI:2446138];gene_id=ENSMUSG00000062866;logic_name=ensembl_havana_gene;version=16	80	46488
chr10	20148647	20148701	3	0.00352113	chr10	20148471	20281590	+	ID=gene:ENSMUSG00000019996;Name=Map7;biotype=protein_coding;description=microtubule-associated protein 7 [Source:MGI Symbol%3BAcc:MGI:1328328];gene_id=ENSMUSG00000019996;logic_name=ensembl_havana_gene;version=17	54	-219
chr10	22817687	22817805	3	-0.0374932	chr10	22817281	22820174	-	ID=gene:ENSMUSG00000045680;Name=Tcf21;biotype=protein_coding;description=transcription factor 21 [Source:MGI Symbol%3BAcc:MGI:1202715];gene_id=ENSMUSG00000045680;logic_name=ensembl_havana_gene;version=8	118	2323
chr10	29535681	29535771	4	-0.0126469	chr10	29452416	29535867	-	ID=gene:ENSMUSG00000019880;Name=Rspo3;biotype=protein_coding;description=R-spondin 3 [Source:MGI Symbol%3BAcc:MGI:1920030];gene_id=ENSMUSG00000019880;logic_name=ensembl_havana_gene;version=10	90	96
chr10	39563774	39563957	3	0.0578623	chr10	39368855	39565381	+	ID=gene:ENSMUSG00000019843;Name=Fyn;biotype=protein_coding;description=Fyn proto-oncogene [Source:MGI Symbol%3BAcc:MGI:95602];gene_id=ENSMUSG00000019843;logic_name=ensembl_havana_gene;version=14	183	24495
chr10	42582971	42583126	4	-0.0086895	chr10	42561963	42583632	-	ID=gene:ENSMUSG00000019803;Name=Nr2e1;biotype=protein_coding;description=nuclear receptor subfamily 2%2C group E%2C member 1 [Source:MGI Symbol%3BAcc:MGI:1100526];gene_id=ENSMUSG00000019803;logic_name=ensembl_havana_gene;version=11	155	462
chr10	43578508	43578577	3	-0.000354638	chr10	43578284	43584265	+	ID=gene:ENSMUSG00000047139;Name=Cd24a;biotype=protein_coding;description=CD24a antigen [Source:MGI Symbol%3BAcc:MGI:88323];gene_id=ENSMUSG00000047139;logic_name=ensembl_havana_gene;version=9	69	-592
chr10	45128998	45135159	4	0.0131416	chr10	45067203	45167198	+	ID=gene:ENSMUSG00000019849;Name=Prep;biotype=protein_coding;description=prolyl endopeptidase [Source:MGI Symbol%3BAcc:MGI:1270863];gene_id=ENSMUSG00000019849;logic_name=ensembl_havana_gene;version=11	6161	61785
chr10	45335951	45336027	3	-0.00500593	chr10	45335772	45372479	+	ID=gene:ENSMUSG00000071317;Name=Bves;biotype=protein_coding;description=blood vessel epicardial substance [Source:MGI Symbol%3BAcc:MGI:1346013];gene_id=ENSMUSG00000071317;logic_name=ensembl_havana_gene;version=4	76	190
chr10	49783324	49783444	3	-0.0284593	chr10	49094833	49788766	-	ID=gene:ENSMUSG00000056073;Name=Grik2;biotype=protein_coding;description=glutamate receptor%2C ionotropic%2C kainate 2 (beta 2) [Source:MGI Symbol%3BAcc:MGI:95815];gene_id=ENSMUSG00000056073;logic_name=ensembl_havana_gene;version=16	120	5310
chr10	50895215	50895401	4	0.00231341	chr10	50894754	50989152	+	ID=gene:ENSMUSG00000019913;Name=Sim1;biotype=protein_coding;description=single-minded family bHLH transcription factor 1 [Source:MGI Symbol%3BAcc:MGI:98306];gene_id=ENSMUSG00000019913;logic_name=ensembl_havana_gene;version=4	186	-250
chr10	56115365	56115769	9	0.034974	chr10	56106917	56116880	+	ID=gene:ENSMUSG00000047669;Name=Msl3l2;biotype=protein_coding;description=MSL3 like 2 [Source:MGI Symbol%3BAcc:MGI:1920640];gene_id=ENSMUSG00000047669;logic_name=ensembl_havana_gene;version=8	404	112920
chr10	56115365	56115769	9	0.034974	chr10	56014293	56228689	-	ID=gene:ENSMUSG00000038122;Name=Tbc1d32;biotype=protein_coding;description=TBC1 domain family%2C member 32 [Source:MGI Symbol%3BAcc:MGI:2442827];gene_id=ENSMUSG00000038122;logic_name=ensembl_havana_gene;version=9	404	112920
chr10	57486554	57486615	3	0.00124683	chr10	57486385	57513135	+	ID=gene:ENSMUSG00000019878;Name=Hsf2;biotype=protein_coding;description=heat shock factor 2 [Source:MGI Symbol%3BAcc:MGI:96239];gene_id=ENSMUSG00000019878;logic_name=ensembl_havana_gene;version=8	61	170
chr10	60106484	60106645	5	0.00459226	chr10	60106219	60135198	+	ID=gene:ENSMUSG00000058297;Name=Spock2;biotype=protein_coding;description=sparc/osteonectin%2C cwcv and kazal-like domains proteoglycan 2 [Source:MGI Symbol%3BAcc:MGI:1891351];gene_id=ENSMUSG00000058297;logic_name=ensembl_havana_gene;version=16	161	228
chr10	60411178	60411385	3	-0.0780368	chr10	60302748	60696490	-	ID=gene:ENSMUSG00000012819;Name=Cdh23;biotype=protein_coding;description=cadherin 23 (otocadherin) [Source:MGI Symbol%3BAcc:MGI:1890219];gene_id=ENSMUSG00000012819;logic_name=ensembl_havana_gene;version=15	207	285105
chr10	60722659	60722765	3	-0.000500673	chr10	60712072	60752794	-	ID=gene:ENSMUSG00000020100;Name=Slc29a3;biotype=protein_coding;description=solute carrier family 29 (nucleoside transporters)%2C member 3 [Source:MGI Symbol%3BAcc:MGI:1918529];gene_id=ENSMUSG00000020100;logic_name=ensembl_havana_gene;version=15	106	30017
chr10	61943533	61959616	5	-0.0610401	chr10	61838236	61979108	-	ID=gene:ENSMUSG00000058806;Name=Col13a1;biotype=protein_coding;description=collagen%2C type XIII%2C alpha 1 [Source:MGI Symbol%3BAcc:MGI:1277201];gene_id=ENSMUSG00000058806;logic_name=ensembl_havana_gene;version=14	16083	19492
chr10	67045584	67045721	4	0.121477	chr10	67009189	67096945	-	ID=gene:ENSMUSG00000019873;Name=Reep3;biotype=protein_coding;description=receptor accessory protein 3 [Source:MGI Symbol%3BAcc:MGI:88930];gene_id=ENSMUSG00000019873;logic_name=ensembl_havana_gene;version=8	137	51267
chr10	69846086	69846207	3	0.0675608	chr10	69398773	70027438	+	ID=gene:ENSMUSG00000069601;Name=Ank3;biotype=protein_coding;description=ankyrin 3%2C epithelial [Source:MGI Symbol%3BAcc:MGI:88026];gene_id=ENSMUSG00000069601;logic_name=ensembl_havana_gene;version=14	121	312379
chr10	75589833	75589980	3	-0.0842637	chr10	75589340	75617200	+	ID=gene:ENSMUSG00000006344;Name=Ggt5;biotype=protein_coding;description=gamma-glutamyltransferase 5 [Source:MGI Symbol%3BAcc:MGI:1346063];gene_id=ENSMUSG00000006344;logic_name=ensembl_havana_gene;version=17	147	453
chr10	75694751	75695007	3	-0.0472418	chr10	75646112	75764341	-	ID=gene:ENSMUSG00000020196;Name=Cabin1;biotype=protein_coding;description=calcineurin binding protein 1 [Source:MGI Symbol%3BAcc:MGI:1298375];gene_id=ENSMUSG00000020196;logic_name=ensembl_havana_gene;version=10	256	5370
chr10	75993790	75993880	5	0.0913504	chr10	75954514	76009591	+	ID=gene:ENSMUSG00000033255;Name=Gm5134;biotype=protein_coding;description=predicted gene 5134 [Source:MGI Symbol%3BAcc:MGI:3646667];gene_id=ENSMUSG00000033255;logic_name=ensembl_havana_gene;version=8	90	39277
chr10	78787812	78787922	3	0.0135067	chr10	78780496	78814765	+	ID=gene:ENSMUSG00000005357;Name=Slc1a6;biotype=protein_coding;description=solute carrier family 1 (high affinity aspartate/glutamate transporter)%2C member 6 [Source:MGI Symbol%3BAcc:MGI:1096331];gene_id=ENSMUSG00000005357;logic_name=ensembl_havana_gene;version=9	110	7317
chr10	79637691	79637716	3	0.0077579	chr10	79618051	79637918	-	ID=gene:ENSMUSG00000020312;Name=Shc2;biotype=protein_coding;description=SHC (Src homology 2 domain containing) transforming protein 2 [Source:MGI Symbol%3BAcc:MGI:106180];gene_id=ENSMUSG00000020312;logic_name=ensembl_havana_gene;version=12	25	202
chr10	79735202	79735389	10	-0.0352807	chr10	79716634	79736108	+	ID=gene:ENSMUSG00000020331;Name=Hcn2;biotype=protein_coding;description=hyperpolarization-activated%2C cyclic nucleotide-gated K+ 2 [Source:MGI Symbol%3BAcc:MGI:1298210];gene_id=ENSMUSG00000020331;logic_name=ensembl_havana_gene;version=9	187	18569
chr10	79921851	79922007	7	-0.0587676	chr10	79916971	79922273	+	ID=gene:ENSMUSG00000035773;Name=Kiss1r;biotype=protein_coding;description=KISS1 receptor [Source:MGI Symbol%3BAcc:MGI:2148793];gene_id=ENSMUSG00000035773;logic_name=ensembl_havana_gene;version=6	156	4881
chr10	79937235	79937454	4	-0.00507061	chr10	79927043	79955018	+	ID=gene:ENSMUSG00000019564;Name=Arid3a;biotype=protein_coding;description=AT rich interactive domain 3A (BRIGHT-like) [Source:MGI Symbol%3BAcc:MGI:1328360];gene_id=ENSMUSG00000019564;logic_name=ensembl_havana_gene;version=12	219	10193
chr10	80013700	80013772	4	-0.0400483	chr10	79996494	80015572	+	ID=gene:ENSMUSG00000035722;Name=Abca7;biotype=protein_coding;description=ATP-binding cassette%2C sub-family A (ABC1)%2C member 7 [Source:MGI Symbol%3BAcc:MGI:1351646];gene_id=ENSMUSG00000035722;logic_name=ensembl_havana_gene;version=15	72	16086
chr10	80172961	80173164	6	0.0144628	chr10	80172944	80175146	+	ID=gene:ENSMUSG00000035595;Name=1600002K03Rik;biotype=protein_coding;description=RIKEN cDNA 1600002K03 gene [Source:MGI Symbol%3BAcc:MGI:1917020];gene_id=ENSMUSG00000035595;logic_name=ensembl_havana_gene;version=6	203	18
chr10	80356529	80356644	6	-0.00232405	chr10	80356459	80365489	+	ID=gene:ENSMUSG00000035486;Name=Plk5;biotype=protein_coding;description=polo like kinase 5 [Source:MGI Symbol%3BAcc:MGI:3026984];gene_id=ENSMUSG00000035486;logic_name=ensembl_havana_gene;version=14	115	71
chr10	80525669	80525774	3	-0.0238849	chr10	80519584	80539124	-	ID=gene:ENSMUSG00000003341;Name=Atp8b3;biotype=protein_coding;description=ATPase%2C class I%2C type 8B%2C member 3 [Source:MGI Symbol%3BAcc:MGI:1914581];gene_id=ENSMUSG00000003341;logic_name=ensembl_havana_gene;version=9	105	13350
chr10	80549093	80549337	5	-0.0351139	chr10	80540922	80561560	-	ID=gene:ENSMUSG00000047417;Name=Rexo1;biotype=protein_coding;description=REX1%2C RNA exonuclease 1 [Source:MGI Symbol%3BAcc:MGI:1914182];gene_id=ENSMUSG00000047417;logic_name=ensembl_havana_gene;version=17	244	12223
chr10	80602958	80603139	3	0.000736053	chr10	80602880	80607654	+	ID=gene:ENSMUSG00000113640;Name=Adat3;biotype=protein_coding;description=adenosine deaminase%2C tRNA-specific 3 [Source:MGI Symbol%3BAcc:MGI:1924344];gene_id=ENSMUSG00000113640;logic_name=ensembl_havana_gene;version=1	181	79
chr10	80602958	80603139	3	0.000736053	chr10	80602872	80615783	+	ID=gene:ENSMUSG00000113949;Name=Scamp4;biotype=protein_coding;description=secretory carrier membrane protein 4 [Source:MGI Symbol%3BAcc:MGI:1928947];gene_id=ENSMUSG00000113949;logic_name=ensembl_havana_gene;version=1	181	79
chr10	81176849	81176961	4	0.00255006	chr10	81176631	81182498	+	ID=gene:ENSMUSG00000034994;Name=Eef2;biotype=protein_coding;description=eukaryotic translation elongation factor 2 [Source:MGI Symbol%3BAcc:MGI:95288];gene_id=ENSMUSG00000034994;logic_name=ensembl_havana_gene;version=10	112	219
chr10	81364741	81364925	7	-0.0186779	chr10	81363067	81365816	-	ID=gene:ENSMUSG00000020234;Name=4930404N11Rik;biotype=protein_coding;description=RIKEN cDNA 4930404N11 gene [Source:MGI Symbol%3BAcc:MGI:1921072];gene_id=ENSMUSG00000020234;logic_name=ensembl_havana_gene;version=10	184	895
chr10	81364741	81364925	7	-0.0186779	chr10	81357491	81366225	+	ID=gene:ENSMUSG00000034854;Name=Mfsd12;biotype=protein_coding;description=major facilitator superfamily domain containing 12 [Source:MGI Symbol%3BAcc:MGI:3604804];gene_id=ENSMUSG00000034854;logic_name=ensembl_havana_gene;version=8	184	895
chr10	81541954	81541971	3	0.0678543	chr10	81528724	81545190	-	ID=gene:ENSMUSG00000034781;Name=Gna11;biotype=protein_coding;description=guanine nucleotide binding protein%2C alpha 11 [Source:MGI Symbol%3BAcc:MGI:95766];gene_id=ENSMUSG00000034781;logic_name=ensembl_havana_gene;version=5	17	3075
chr10	81627473	81627547	4	-0.00169021	chr10	81621785	81627797	-	ID=gene:ENSMUSG00000034748;Name=Sirt6;biotype=protein_coding;description=sirtuin 6 [Source:MGI Symbol%3BAcc:MGI:1354161];gene_id=ENSMUSG00000034748;logic_name=ensembl_havana_gene;version=16	74	61
chr10	83093519	83093635	4	0.0516027	chr10	82985498	83195900	+	ID=gene:ENSMUSG00000034612;Name=Chst11;biotype=protein_coding;description=carbohydrate sulfotransferase 11 [Source:MGI Symbol%3BAcc:MGI:1927166];gene_id=ENSMUSG00000034612;logic_name=ensembl_havana_gene;version=7	116	108023
chr10	83544219	83544289	5	0.00334414	chr10	83543752	83596473	+	ID=gene:ENSMUSG00000034560;Name=Washc4;biotype=protein_coding;description=WASH complex subunit 4 [Source:MGI Symbol%3BAcc:MGI:2441787];gene_id=ENSMUSG00000034560;logic_name=ensembl_havana_gene;version=6	70	279
chr10	84759120	84759215	3	0.0139624	chr10	84756062	84906538	+	ID=gene:ENSMUSG00000020037;Name=Rfx4;biotype=protein_coding;description=regulatory factor X%2C 4 (influences HLA class II expression) [Source:MGI Symbol%3BAcc:MGI:1918387];gene_id=ENSMUSG00000020037;logic_name=ensembl_havana_gene;version=15	95	3073
chr10	84760452	84760593	3	0.0146375	chr10	84756062	84906538	+	ID=gene:ENSMUSG00000020037;Name=Rfx4;biotype=protein_coding;description=regulatory factor X%2C 4 (influences HLA class II expression) [Source:MGI Symbol%3BAcc:MGI:1918387];gene_id=ENSMUSG00000020037;logic_name=ensembl_havana_gene;version=15	141	4405
chr10	91082442	91082504	3	-0.00026819	chr10	90989311	91082770	-	ID=gene:ENSMUSG00000019979;Name=Apaf1;biotype=protein_coding;description=apoptotic peptidase activating factor 1 [Source:MGI Symbol%3BAcc:MGI:1306796];gene_id=ENSMUSG00000019979;logic_name=ensembl_havana_gene;version=12	62	239
chr10	93275696	93275764	3	-0.0744249	chr10	93247414	93311135	-	ID=gene:ENSMUSG00000008398;Name=Elk3;biotype=protein_coding;description=ELK3%2C member of ETS oncogene family [Source:MGI Symbol%3BAcc:MGI:101762];gene_id=ENSMUSG00000008398;logic_name=ensembl_havana_gene;version=15	68	35395
chr10	95414386	95415115	9	0.0183183	chr10	95385362	95417180	-	ID=gene:ENSMUSG00000020027;Name=Socs2;biotype=protein_coding;description=suppressor of cytokine signaling 2 [Source:MGI Symbol%3BAcc:MGI:1201787];gene_id=ENSMUSG00000020027;logic_name=ensembl_havana_gene;version=18	729	168
chr10	99263156	99263313	3	0.0171615	chr10	99263231	99267489	+	ID=gene:ENSMUSG00000019960;Name=Dusp6;biotype=protein_coding;description=dual specificity phosphatase 6 [Source:MGI Symbol%3BAcc:MGI:1914853];gene_id=ENSMUSG00000019960;logic_name=ensembl_havana_gene;version=8	83	0
chr10	116425925	116426056	3	-0.0352037	chr10	116417861	116473878	-	ID=gene:ENSMUSG00000054934;Name=Kcnmb4;biotype=protein_coding;description=potassium large conductance calcium-activated channel%2C subfamily M%2C beta member 4 [Source:MGI Symbol%3BAcc:MGI:1913272];gene_id=ENSMUSG00000054934;logic_name=ensembl_havana_gene;version=10	131	47467
chr10	116992707	116992832	3	-0.133003	chr10	116986314	117025040	+	ID=gene:ENSMUSG00000020169;Name=Best3;biotype=protein_coding;description=bestrophin 3 [Source:MGI Symbol%3BAcc:MGI:3580298];gene_id=ENSMUSG00000020169;logic_name=ensembl_havana_gene;version=4	125	6394
chr10	120475719	120475795	3	-0.0107171	chr10	120361275	120476469	-	ID=gene:ENSMUSG00000056758;Name=Hmga2;biotype=protein_coding;description=high mobility group AT-hook 2 [Source:MGI Symbol%3BAcc:MGI:101761];gene_id=ENSMUSG00000056758;logic_name=ensembl_havana_gene;version=14	76	1140
chr10	122018646	122018878	4	0.0946093	chr10	121780991	122047315	-	ID=gene:ENSMUSG00000020121;Name=Srgap1;biotype=protein_coding;description=SLIT-ROBO Rho GTPase activating protein 1 [Source:MGI Symbol%3BAcc:MGI:2152936];gene_id=ENSMUSG00000020121;logic_name=ensembl_havana_gene;version=15	232	28437
chr10	122794421	122794507	4	-0.0615675	chr10	122678762	122945795	+	ID=gene:ENSMUSG00000034613;Name=Ppm1h;biotype=protein_coding;description=protein phosphatase 1H (PP2C domain containing) [Source:MGI Symbol%3BAcc:MGI:2442087];gene_id=ENSMUSG00000034613;logic_name=ensembl_havana_gene;version=12	86	115660
chr10	127079658	127079876	6	0.00758034	chr10	127075284	127093169	+	ID=gene:ENSMUSG00000025422;Name=Agap2;biotype=protein_coding;description=ArfGAP with GTPase domain%2C ankyrin repeat and PH domain 2 [Source:MGI Symbol%3BAcc:MGI:3580016];gene_id=ENSMUSG00000025422;logic_name=ensembl_havana_gene;version=9	218	752
chr10	127091678	127091824	13	0.0703963	chr10	127075284	127093169	+	ID=gene:ENSMUSG00000025422;Name=Agap2;biotype=protein_coding;description=ArfGAP with GTPase domain%2C ankyrin repeat and PH domain 2 [Source:MGI Symbol%3BAcc:MGI:3580016];gene_id=ENSMUSG00000025422;logic_name=ensembl_havana_gene;version=9	146	12772
chr10	127237754	127237859	3	-0.0270335	chr10	127225696	127263348	-	ID=gene:ENSMUSG00000074657;Name=Kif5a;biotype=protein_coding;description=kinesin family member 5A [Source:MGI Symbol%3BAcc:MGI:109564];gene_id=ENSMUSG00000074657;logic_name=ensembl_havana_gene;version=5	105	25504
chr10	127749343	127749503	3	-0.0569589	chr10	127747276	127751732	-	ID=gene:ENSMUSG00000058396;Name=Gpr182;biotype=protein_coding;description=G protein-coupled receptor 182 [Source:MGI Symbol%3BAcc:MGI:109545];gene_id=ENSMUSG00000058396;logic_name=ensembl_havana_gene;version=7	160	2295
chr10	127750850	127750900	3	0.0715169	chr10	127747276	127751732	-	ID=gene:ENSMUSG00000058396;Name=Gpr182;biotype=protein_coding;description=G protein-coupled receptor 182 [Source:MGI Symbol%3BAcc:MGI:109545];gene_id=ENSMUSG00000058396;logic_name=ensembl_havana_gene;version=7	50	898
chr11	3290304	3290378	3	0.00457338	chr11	3288874	3309083	+	ID=gene:ENSMUSG00000020453;Name=Patz1;biotype=protein_coding;description=POZ (BTB) and AT hook containing zinc finger 1 [Source:MGI Symbol%3BAcc:MGI:1891832];gene_id=ENSMUSG00000020453;logic_name=ensembl_havana_gene;version=17	74	1174
chr11	3913661	3913685	3	-0.00484496	chr11	3907021	3914664	-	ID=gene:ENSMUSG00000048807;Name=Slc35e4;biotype=protein_coding;description=solute carrier family 35%2C member E4 [Source:MGI Symbol%3BAcc:MGI:2144150];gene_id=ENSMUSG00000048807;logic_name=ensembl_havana_gene;version=2	24	979
chr11	5058146	5058224	4	0.00656499	chr11	5058128	5060385	+	ID=gene:ENSMUSG00000034209;Name=Rasl10a;biotype=protein_coding;description=RAS-like%2C family 10%2C member A [Source:MGI Symbol%3BAcc:MGI:1922918];gene_id=ENSMUSG00000034209;logic_name=ensembl_havana_gene;version=4	78	19
chr11	5058146	5058224	4	0.00656499	chr11	5054132	5065327	-	ID=gene:ENSMUSG00000034201;Name=Gas2l1;biotype=protein_coding;description=growth arrest-specific 2 like 1 [Source:MGI Symbol%3BAcc:MGI:1926176];gene_id=ENSMUSG00000034201;logic_name=ensembl_havana_gene;version=13	78	19
chr11	5064112	5064320	3	0.0596338	chr11	5054132	5065327	-	ID=gene:ENSMUSG00000034201;Name=Gas2l1;biotype=protein_coding;description=growth arrest-specific 2 like 1 [Source:MGI Symbol%3BAcc:MGI:1926176];gene_id=ENSMUSG00000034201;logic_name=ensembl_havana_gene;version=13	208	1007
chr11	5098659	5099126	6	0.0181204	chr11	5098926	5106093	+	ID=gene:ENSMUSG00000034175;Name=Rhbdd3;biotype=protein_coding;description=rhomboid domain containing 3 [Source:MGI Symbol%3BAcc:MGI:2444684];gene_id=ENSMUSG00000034175;logic_name=ensembl_havana_gene;version=13	201	0
chr11	5098659	5099126	6	0.0181204	chr11	5069689	5099266	-	ID=gene:ENSMUSG00000009079;Name=Ewsr1;biotype=protein_coding;description=Ewing sarcoma breakpoint region 1 [Source:MGI Symbol%3BAcc:MGI:99960];gene_id=ENSMUSG00000009079;logic_name=ensembl_havana_gene;version=16	467	0
chr11	6065188	6065341	3	-0.00989771	chr11	5969644	6066362	-	ID=gene:ENSMUSG00000057897;Name=Camk2b;biotype=protein_coding;description=calcium/calmodulin-dependent protein kinase II%2C beta [Source:MGI Symbol%3BAcc:MGI:88257];gene_id=ENSMUSG00000057897;logic_name=ensembl_havana_gene;version=14	153	407
chr11	8468541	8468674	5	0.0201507	chr11	8431652	8664535	-	ID=gene:ENSMUSG00000020422;Name=Tns3;biotype=protein_coding;description=tensin 3 [Source:MGI Symbol%3BAcc:MGI:2443012];gene_id=ENSMUSG00000020422;logic_name=ensembl_havana_gene;version=13	133	195861
chr11	9048562	9048735	3	0.00728401	chr11	9048594	9069356	+	ID=gene:ENSMUSG00000040978;Name=Gm11992;biotype=protein_coding;description=predicted gene 11992 [Source:MGI Symbol%3BAcc:MGI:3651127];gene_id=ENSMUSG00000040978;logic_name=ensembl_havana_gene;version=4	142	0
chr11	9048562	9048735	3	0.00728401	chr11	9016054	9048991	-	ID=gene:ENSMUSG00000040985;Name=Sun3;biotype=protein_coding;description=Sad1 and UNC84 domain containing 3 [Source:MGI Symbol%3BAcc:MGI:3041199];gene_id=ENSMUSG00000040985;logic_name=ensembl_havana_gene;version=13	173	0
chr11	12026184	12026855	9	0.00537985	chr11	11930508	12038683	-	ID=gene:ENSMUSG00000020176;Name=Grb10;biotype=protein_coding;description=growth factor receptor bound protein 10 [Source:MGI Symbol%3BAcc:MGI:103232];gene_id=ENSMUSG00000020176;logic_name=ensembl_havana_gene;version=17	671	0
chr11	12464818	12464892	4	0.00694442	chr11	12236608	12464960	-	ID=gene:ENSMUSG00000020173;Name=Cobl;biotype=protein_coding;description=cordon-bleu WH2 repeat [Source:MGI Symbol%3BAcc:MGI:105056];gene_id=ENSMUSG00000020173;logic_name=ensembl_havana_gene;version=17	74	68
chr11	20248924	20249030	3	-0.00114626	chr11	20227037	20249429	-	ID=gene:ENSMUSG00000044066;Name=Cep68;biotype=protein_coding;description=centrosomal protein 68 [Source:MGI Symbol%3BAcc:MGI:2667663];gene_id=ENSMUSG00000044066;logic_name=ensembl_havana_gene;version=14	106	394
chr11	20830953	20830998	3	0.00460616	chr11	20823576	20831056	-	ID=gene:ENSMUSG00000042363;Name=Lgalsl;biotype=protein_coding;description=lectin%2C galactoside binding-like [Source:MGI Symbol%3BAcc:MGI:1916114];gene_id=ENSMUSG00000042363;logic_name=ensembl_havana_gene;version=14	45	110
chr11	22982135	22982280	4	0.00061288	chr11	22896136	22982382	-	ID=gene:ENSMUSG00000051355;Name=Commd1;biotype=protein_coding;description=COMM domain containing 1 [Source:MGI Symbol%3BAcc:MGI:109474];gene_id=ENSMUSG00000051355;logic_name=ensembl_havana_gene;version=18	145	4
chr11	34271983	34272284	4	0.0208883	chr11	34226815	34783892	-	ID=gene:ENSMUSG00000020143;Name=Dock2;biotype=protein_coding;description=dedicator of cyto-kinesis 2 [Source:MGI Symbol%3BAcc:MGI:2149010];gene_id=ENSMUSG00000020143;logic_name=ensembl_havana_gene;version=15	301	242261
chr11	35121109	35121290	7	-0.00300414	chr11	35121224	35708507	+	ID=gene:ENSMUSG00000056427;Name=Slit3;biotype=protein_coding;description=slit guidance ligand 3 [Source:MGI Symbol%3BAcc:MGI:1315202];gene_id=ENSMUSG00000056427;logic_name=ensembl_havana_gene;version=10	67	-166
chr11	36364691	36364732	3	-0.0453267	chr11	36006656	37235964	-	ID=gene:ENSMUSG00000049336;Name=Tenm2;biotype=protein_coding;description=teneurin transmembrane protein 2 [Source:MGI Symbol%3BAcc:MGI:1345184];gene_id=ENSMUSG00000049336;logic_name=ensembl_havana_gene;version=16	41	579509
chr11	44519036	44519085	3	-0.00148961	chr11	44518964	44565520	+	ID=gene:ENSMUSG00000019189;Name=Rnf145;biotype=protein_coding;description=ring finger protein 145 [Source:MGI Symbol%3BAcc:MGI:1921565];gene_id=ENSMUSG00000019189;logic_name=ensembl_havana_gene;version=13	49	73
chr11	46112716	46112852	3	0.0510429	chr11	46055992	46147343	+	ID=gene:ENSMUSG00000011256;Name=Adam19;biotype=protein_coding;description=a disintegrin and metallopeptidase domain 19 (meltrin beta) [Source:MGI Symbol%3BAcc:MGI:105377];gene_id=ENSMUSG00000011256;logic_name=ensembl_havana_gene;version=16	136	58215
chr11	49609873	49609965	3	-0.010763	chr11	49609263	49652739	+	ID=gene:ENSMUSG00000020357;Name=Flt4;biotype=protein_coding;description=FMS-like tyrosine kinase 4 [Source:MGI Symbol%3BAcc:MGI:95561];gene_id=ENSMUSG00000020357;logic_name=ensembl_havana_gene;version=3	92	195
chr11	53457376	53457665	6	0.0245956	chr11	53457205	53467766	+	ID=gene:ENSMUSG00000018387;Name=Shroom1;biotype=protein_coding;description=shroom family member 1 [Source:MGI Symbol%3BAcc:MGI:1919024];gene_id=ENSMUSG00000018387;logic_name=ensembl_havana_gene;version=12	289	172
chr11	57802022	57802040	3	-0.0173458	chr11	57801637	57810217	+	ID=gene:ENSMUSG00000020519;Name=Sap30l;biotype=protein_coding;description=SAP30-like [Source:MGI Symbol%3BAcc:MGI:1354709];gene_id=ENSMUSG00000020519;logic_name=ensembl_havana_gene;version=5	18	386
chr11	58145359	58145471	3	0.0185105	chr11	58120002	58168539	-	ID=gene:ENSMUSG00000037275;Name=Gemin5;biotype=protein_coding;description=gem nuclear organelle associated protein 5 [Source:MGI Symbol%3BAcc:MGI:2449311];gene_id=ENSMUSG00000037275;logic_name=ensembl_havana_gene;version=14	112	2537
chr11	58168268	58168335	4	-0.00499705	chr11	58120002	58168539	-	ID=gene:ENSMUSG00000037275;Name=Gemin5;biotype=protein_coding;description=gem nuclear organelle associated protein 5 [Source:MGI Symbol%3BAcc:MGI:2449311];gene_id=ENSMUSG00000037275;logic_name=ensembl_havana_gene;version=14	67	204
chr11	59264363	59264379	3	0.00510368	chr11	59248033	59290752	-	ID=gene:ENSMUSG00000009900;Name=Wnt3a;biotype=protein_coding;description=wingless-type MMTV integration site family%2C member 3A [Source:MGI Symbol%3BAcc:MGI:98956];gene_id=ENSMUSG00000009900;logic_name=ensembl_havana_gene;version=7	16	26372
chr11	59289878	59290080	3	-0.00113554	chr11	59248033	59290752	-	ID=gene:ENSMUSG00000009900;Name=Wnt3a;biotype=protein_coding;description=wingless-type MMTV integration site family%2C member 3A [Source:MGI Symbol%3BAcc:MGI:98956];gene_id=ENSMUSG00000009900;logic_name=ensembl_havana_gene;version=7	202	671
chr11	60339504	60346877	4	-0.00772805	chr11	60226714	60352905	-	ID=gene:ENSMUSG00000000538;Name=Tom1l2;biotype=protein_coding;description=target of myb1-like 2 (chicken) [Source:MGI Symbol%3BAcc:MGI:2443306];gene_id=ENSMUSG00000000538;logic_name=ensembl_havana_gene;version=18	7373	6028
chr11	60538047	60538090	4	0.0148525	chr11	60536381	60558512	+	ID=gene:ENSMUSG00000042650;Name=Alkbh5;biotype=protein_coding;description=alkB homolog 5%2C RNA demethylase [Source:MGI Symbol%3BAcc:MGI:2144489];gene_id=ENSMUSG00000042650;logic_name=ensembl_havana_gene;version=3	43	365
chr11	61302147	61302320	3	0.0778211	chr11	61301631	61342860	-	ID=gene:ENSMUSG00000069855;Name=Slc47a2;biotype=protein_coding;description=solute carrier family 47%2C member 2 [Source:MGI Symbol%3BAcc:MGI:3588190];gene_id=ENSMUSG00000069855;logic_name=ensembl_havana_gene;version=9	173	40540
chr11	61342558	61342632	4	0.00315455	chr11	61301631	61342860	-	ID=gene:ENSMUSG00000069855;Name=Slc47a2;biotype=protein_coding;description=solute carrier family 47%2C member 2 [Source:MGI Symbol%3BAcc:MGI:3588190];gene_id=ENSMUSG00000069855;logic_name=ensembl_havana_gene;version=9	74	228
chr11	61342642	61342881	6	0.00318542	chr11	61301631	61342860	-	ID=gene:ENSMUSG00000069855;Name=Slc47a2;biotype=protein_coding;description=solute carrier family 47%2C member 2 [Source:MGI Symbol%3BAcc:MGI:3588190];gene_id=ENSMUSG00000069855;logic_name=ensembl_havana_gene;version=9	218	0
chr11	61450169	61450457	3	0.0663828	chr11	61448442	61454131	-	ID=gene:ENSMUSG00000010086;Name=Rnf112;biotype=protein_coding;description=ring finger protein 112 [Source:MGI Symbol%3BAcc:MGI:106611];gene_id=ENSMUSG00000010086;logic_name=ensembl_havana_gene;version=17	288	3535
chr11	61486145	61487059	6	-0.031662	chr11	61485431	61488900	+	ID=gene:ENSMUSG00000042436;Name=Mfap4;biotype=protein_coding;description=microfibrillar-associated protein 4 [Source:MGI Symbol%3BAcc:MGI:1342276];gene_id=ENSMUSG00000042436;logic_name=ensembl_havana_gene;version=12	914	702
chr11	61494370	61494476	4	0.0027617	chr11	61488812	61494406	-	ID=gene:ENSMUSG00000001034;Name=Mapk7;biotype=protein_coding;description=mitogen-activated protein kinase 7 [Source:MGI Symbol%3BAcc:MGI:1346347];gene_id=ENSMUSG00000001034;logic_name=ensembl_havana_gene;version=17	36	-105
chr11	62756890	62757005	3	0.0112931	chr11	62752577	62789462	-	ID=gene:ENSMUSG00000047342;Name=Zfp286;biotype=protein_coding;description=zinc finger protein 286 [Source:MGI Symbol%3BAcc:MGI:2384758];gene_id=ENSMUSG00000047342;logic_name=ensembl_havana_gene;version=17	115	-24986
chr11	63921803	63921898	4	-0.00216878	chr11	63885792	63922290	-	ID=gene:ENSMUSG00000070407;Name=Hs3st3b1;biotype=protein_coding;description=heparan sulfate (glucosamine) 3-O-sulfotransferase 3B1 [Source:MGI Symbol%3BAcc:MGI:1333853];gene_id=ENSMUSG00000070407;logic_name=ensembl_havana_gene;version=5	95	386
chr11	67545223	67545487	3	-0.021337	chr11	67455437	67688990	+	ID=gene:ENSMUSG00000033066;Name=Gas7;biotype=protein_coding;description=growth arrest specific 7 [Source:MGI Symbol%3BAcc:MGI:1202388];gene_id=ENSMUSG00000033066;logic_name=ensembl_havana_gene;version=15	264	12226
chr11	67921644	67921707	3	0.00914236	chr11	67854523	67922153	-	ID=gene:ENSMUSG00000020905;Name=Usp43;biotype=protein_coding;description=ubiquitin specific peptidase 43 [Source:MGI Symbol%3BAcc:MGI:2444541];gene_id=ENSMUSG00000020905;logic_name=ensembl_havana_gene;version=11	63	446
chr11	69026154	69026483	3	-0.0523698	chr11	69015911	69036473	+	ID=gene:ENSMUSG00000020898;Name=Ctc1;biotype=protein_coding;description=CTS telomere maintenance complex component 1 [Source:MGI Symbol%3BAcc:MGI:1916214];gene_id=ENSMUSG00000020898;logic_name=ensembl_havana_gene;version=18	329	10244
chr11	74407383	74407509	3	0.00791369	chr11	74383356	74610915	-	ID=gene:ENSMUSG00000038807;Name=Rap1gap2;biotype=protein_coding;description=RAP1 GTPase activating protein 2 [Source:MGI Symbol%3BAcc:MGI:3028623];gene_id=ENSMUSG00000038807;logic_name=ensembl_havana_gene;version=18	126	516
chr11	74441987	74453166	3	0.0347355	chr11	74383356	74610915	-	ID=gene:ENSMUSG00000038807;Name=Rap1gap2;biotype=protein_coding;description=RAP1 GTPase activating protein 2 [Source:MGI Symbol%3BAcc:MGI:3028623];gene_id=ENSMUSG00000038807;logic_name=ensembl_havana_gene;version=18	11179	136992
chr11	74619734	74619836	5	-0.0130585	chr11	74619605	74641516	+	ID=gene:ENSMUSG00000069814;Name=Ccdc92b;biotype=protein_coding;description=coiled-coil domain containing 92B [Source:MGI Symbol%3BAcc:MGI:3588240];gene_id=ENSMUSG00000069814;logic_name=ensembl_havana_gene;version=6	102	130
chr11	75166592	75166620	3	0.0904965	chr11	75164565	75169519	-	ID=gene:ENSMUSG00000043099;Name=Hic1;biotype=protein_coding;description=hypermethylated in cancer 1 [Source:MGI Symbol%3BAcc:MGI:1338010];gene_id=ENSMUSG00000043099;logic_name=ensembl_havana_gene;version=4	28	1532
chr11	75265493	75265780	4	0.0418923	chr11	75193783	75267769	+	ID=gene:ENSMUSG00000045287;Name=Rtn4rl1;biotype=protein_coding;description=reticulon 4 receptor-like 1 [Source:MGI Symbol%3BAcc:MGI:2661375];gene_id=ENSMUSG00000045287;logic_name=ensembl_havana_gene;version=6	287	71501
chr11	75588180	75588242	3	0.0058154	chr11	75588097	75628804	+	ID=gene:ENSMUSG00000017781;Name=Pitpna;biotype=protein_coding;description=phosphatidylinositol transfer protein%2C alpha [Source:MGI Symbol%3BAcc:MGI:99887];gene_id=ENSMUSG00000017781;logic_name=ensembl_havana_gene;version=17	62	102
chr11	75679427	75679519	4	0.00292749	chr11	75679259	75706908	+	ID=gene:ENSMUSG00000017776;Name=Crk;biotype=protein_coding;description=v-crk avian sarcoma virus CT10 oncogene homolog [Source:MGI Symbol%3BAcc:MGI:88508];gene_id=ENSMUSG00000017776;logic_name=ensembl_havana_gene;version=15	92	169
chr11	76437020	76437242	5	-0.0594163	chr11	76416734	76622314	-	ID=gene:ENSMUSG00000017631;Name=Abr;biotype=protein_coding;description=active BCR-related gene [Source:MGI Symbol%3BAcc:MGI:107771];gene_id=ENSMUSG00000017631;logic_name=ensembl_havana_gene;version=18	222	31223
chr11	77515235	77515286	3	0.00569551	chr11	77508099	77515980	-	ID=gene:ENSMUSG00000044328;Name=Trp53i13;biotype=protein_coding;description=transformation related protein 53 inducible protein 13 [Source:MGI Symbol%3BAcc:MGI:1915125];gene_id=ENSMUSG00000044328;logic_name=ensembl_havana_gene;version=13	51	119
chr11	77515235	77515286	3	0.00569551	chr11	77515121	77538607	+	ID=gene:ENSMUSG00000000686;Name=Abhd15;biotype=protein_coding;description=abhydrolase domain containing 15 [Source:MGI Symbol%3BAcc:MGI:1914727];gene_id=ENSMUSG00000000686;logic_name=ensembl_havana_gene;version=11	51	119
chr11	78550688	78550750	3	0.0128897	chr11	78541817	78550777	-	ID=gene:ENSMUSG00000037278;Name=Tmem97;biotype=protein_coding;description=transmembrane protein 97 [Source:MGI Symbol%3BAcc:MGI:1916321];gene_id=ENSMUSG00000037278;logic_name=ensembl_havana_gene;version=9	62	0
chr11	79027599	79027720	3	-0.03273	chr11	79013440	79146407	-	ID=gene:ENSMUSG00000018334;Name=Ksr1;biotype=protein_coding;description=kinase suppressor of ras 1 [Source:MGI Symbol%3BAcc:MGI:105051];gene_id=ENSMUSG00000018334;logic_name=ensembl_havana_gene;version=18	121	32116
chr11	79591223	79591246	3	-0.0105595	chr11	79591212	79698023	+	ID=gene:ENSMUSG00000017639;Name=Rab11fip4;biotype=protein_coding;description=RAB11 family interacting protein 4 (class II) [Source:MGI Symbol%3BAcc:MGI:2442920];gene_id=ENSMUSG00000017639;logic_name=ensembl_havana_gene;version=13	23	12
chr11	85799889	85800108	6	-0.0385858	chr11	85353167	85826058	+	ID=gene:ENSMUSG00000059439;Name=Bcas3;biotype=protein_coding;description=breast carcinoma amplified sequence 3 [Source:MGI Symbol%3BAcc:MGI:2385848];gene_id=ENSMUSG00000059439;logic_name=ensembl_havana_gene;version=15	219	446726
chr11	85838303	85838500	6	0.0362323	chr11	85832551	85841948	+	ID=gene:ENSMUSG00000000093;Name=Tbx2;biotype=protein_coding;description=T-box 2 [Source:MGI Symbol%3BAcc:MGI:98494];gene_id=ENSMUSG00000000093;logic_name=ensembl_havana_gene;version=6	197	5689
chr11	85891339	85895075	4	-0.0256186	chr11	85886422	85916097	+	ID=gene:ENSMUSG00000000094;Name=Tbx4;biotype=protein_coding;description=T-box 4 [Source:MGI Symbol%3BAcc:MGI:102556];gene_id=ENSMUSG00000000094;logic_name=ensembl_havana_gene;version=12	3736	1277
chr11	89060571	89060681	3	-0.0016153	chr11	89035179	89066850	-	ID=gene:ENSMUSG00000000276;Name=Dgke;biotype=protein_coding;description=diacylglycerol kinase%2C epsilon [Source:MGI Symbol%3BAcc:MGI:1889276];gene_id=ENSMUSG00000000276;logic_name=ensembl_havana_gene;version=11	110	350
chr11	89485492	89485584	3	0.124848	chr11	89390223	89777653	-	ID=gene:ENSMUSG00000047773;Name=Ankfn1;biotype=protein_coding;description=ankyrin-repeat and fibronectin type III domain containing 1 [Source:MGI Symbol%3BAcc:MGI:2686021];gene_id=ENSMUSG00000047773;logic_name=ensembl_havana_gene;version=13	92	211352
chr11	95041172	95041262	3	-0.000124137	chr11	95026258	95041354	-	ID=gene:ENSMUSG00000038967;Name=Pdk2;biotype=protein_coding;description=pyruvate dehydrogenase kinase%2C isoenzyme 2 [Source:MGI Symbol%3BAcc:MGI:1343087];gene_id=ENSMUSG00000038967;logic_name=ensembl_havana_gene;version=13	90	109
chr11	95714610	95757057	3	0.0217734	chr11	95723587	95726710	+	ID=gene:ENSMUSG00000075596;Name=B130006D01Rik;biotype=protein_coding;description=RIKEN cDNA B130006D01 gene [Source:MGI Symbol%3BAcc:MGI:2444371];gene_id=ENSMUSG00000075596;logic_name=ensembl;version=2	3124	0
chr11	95714610	95757057	3	0.0217734	chr11	95712673	95835115	+	ID=gene:ENSMUSG00000075595;Name=Zfp652;biotype=protein_coding;description=zinc finger protein 652 [Source:MGI Symbol%3BAcc:MGI:2442221];gene_id=ENSMUSG00000075595;logic_name=ensembl_havana_gene;version=9	42447	0
chr11	96004847	96005007	4	0.00401898	chr11	95957163	96005940	-	ID=gene:ENSMUSG00000013415;Name=Igf2bp1;biotype=protein_coding;description=insulin-like growth factor 2 mRNA binding protein 1 [Source:MGI Symbol%3BAcc:MGI:1890357];gene_id=ENSMUSG00000013415;logic_name=ensembl_havana_gene;version=9	160	937
chr11	96271656	96271735	3	0.00507657	chr11	96271457	96276595	+	ID=gene:ENSMUSG00000020875;Name=Hoxb9;biotype=protein_coding;description=homeobox B9 [Source:MGI Symbol%3BAcc:MGI:96190];gene_id=ENSMUSG00000020875;logic_name=ensembl_havana_gene;version=9	79	327
chr11	96305001	96305116	3	-0.03433	chr11	96303336	96306121	+	ID=gene:ENSMUSG00000038700;Name=Hoxb5;biotype=protein_coding;description=homeobox B5 [Source:MGI Symbol%3BAcc:MGI:96186];gene_id=ENSMUSG00000038700;logic_name=ensembl_havana_gene;version=4	115	1490
chr11	96332721	96332965	3	-0.0609835	chr11	96323326	96347930	+	ID=gene:ENSMUSG00000048763;Name=Hoxb3;biotype=protein_coding;description=homeobox B3 [Source:MGI Symbol%3BAcc:MGI:96184];gene_id=ENSMUSG00000048763;logic_name=ensembl_havana_gene;version=11	244	9596
chr11	96341937	96342097	5	-0.0420124	chr11	96323326	96347930	+	ID=gene:ENSMUSG00000048763;Name=Hoxb3;biotype=protein_coding;description=homeobox B3 [Source:MGI Symbol%3BAcc:MGI:96184];gene_id=ENSMUSG00000048763;logic_name=ensembl_havana_gene;version=11	160	18812
chr11	96345653	96345867	8	-0.0192056	chr11	96323326	96347930	+	ID=gene:ENSMUSG00000048763;Name=Hoxb3;biotype=protein_coding;description=homeobox B3 [Source:MGI Symbol%3BAcc:MGI:96184];gene_id=ENSMUSG00000048763;logic_name=ensembl_havana_gene;version=11	214	22528
chr11	96764289	96768032	3	0.0273908	chr11	96767555	96777559	-	ID=gene:ENSMUSG00000020876;Name=Snx11;biotype=protein_coding;description=sorting nexin 11 [Source:MGI Symbol%3BAcc:MGI:1921729];gene_id=ENSMUSG00000020876;logic_name=ensembl_havana_gene;version=14	478	9523
chr11	97500154	97500638	17	0.00124683	chr11	97490783	97500340	-	ID=gene:ENSMUSG00000047988;Name=4933428G20Rik;biotype=protein_coding;description=RIKEN cDNA 4933428G20 gene [Source:MGI Symbol%3BAcc:MGI:1918475];gene_id=ENSMUSG00000047988;logic_name=havana;version=1	186	0
chr11	97500154	97500638	17	0.00124683	chr11	97415533	97502402	+	ID=gene:ENSMUSG00000049807;Name=Arhgap23;biotype=protein_coding;description=Rho GTPase activating protein 23 [Source:MGI Symbol%3BAcc:MGI:3697726];gene_id=ENSMUSG00000049807;logic_name=ensembl_havana_gene;version=16	484	0
chr11	97628099	97628622	5	-0.0407624	chr11	97627389	97629702	-	ID=gene:ENSMUSG00000043439;Name=Epop;biotype=protein_coding;description=elongin BC and polycomb repressive complex 2 associated protein [Source:MGI Symbol%3BAcc:MGI:2143991];gene_id=ENSMUSG00000043439;logic_name=ensembl_havana_gene;version=5	523	1094
chr11	97954761	97954824	4	-0.0789004	chr11	97923238	97986444	-	ID=gene:ENSMUSG00000017417;Name=Plxdc1;biotype=protein_coding;description=plexin domain containing 1 [Source:MGI Symbol%3BAcc:MGI:1919574];gene_id=ENSMUSG00000017417;logic_name=ensembl_havana_gene;version=14	63	31622
chr11	98003003	98003216	5	0.0222354	chr11	98001508	98023034	-	ID=gene:ENSMUSG00000020882;Name=Cacnb1;biotype=protein_coding;description=calcium channel%2C voltage-dependent%2C beta 1 subunit [Source:MGI Symbol%3BAcc:MGI:102522];gene_id=ENSMUSG00000020882;logic_name=ensembl_havana_gene;version=17	213	19411
chr11	98362381	98362460	3	0.076978	chr11	98358368	98381112	+	ID=gene:ENSMUSG00000018167;Name=Stard3;biotype=protein_coding;description=START domain containing 3 [Source:MGI Symbol%3BAcc:MGI:1929618];gene_id=ENSMUSG00000018167;logic_name=ensembl_havana_gene;version=10	79	4014
chr11	98412453	98412494	3	0.00307434	chr11	98412470	98437716	+	ID=gene:ENSMUSG00000062312;Name=Erbb2;biotype=protein_coding;description=erb-b2 receptor tyrosine kinase 2 [Source:MGI Symbol%3BAcc:MGI:95410];gene_id=ENSMUSG00000062312;logic_name=ensembl_havana_gene;version=5	25	0
chr11	98545797	98545847	3	-0.00125058	chr11	98464902	98546031	-	ID=gene:ENSMUSG00000018168;Name=Ikzf3;biotype=protein_coding;description=IKAROS family zinc finger 3 [Source:MGI Symbol%3BAcc:MGI:1342542];gene_id=ENSMUSG00000018168;logic_name=ensembl_havana_gene;version=8	50	184
chr11	98910569	98919370	5	0.033456	chr11	98907801	98923940	+	ID=gene:ENSMUSG00000017499;Name=Cdc6;biotype=protein_coding;description=cell division cycle 6 [Source:MGI Symbol%3BAcc:MGI:1345150];gene_id=ENSMUSG00000017499;logic_name=ensembl_havana_gene;version=15	8801	2681
chr11	100527216	100527354	3	0.00329632	chr11	100476353	100528000	-	ID=gene:ENSMUSG00000020917;Name=Acly;biotype=protein_coding;description=ATP citrate lyase [Source:MGI Symbol%3BAcc:MGI:103251];gene_id=ENSMUSG00000020917;logic_name=ensembl_havana_gene;version=17	138	646
chr11	101164275	101164522	9	0.00723581	chr11	101162679	101171351	-	ID=gene:ENSMUSG00000035172;Name=Plekhh3;biotype=protein_coding;description=pleckstrin homology domain containing%2C family H (with MyTH4 domain) member 3 [Source:MGI Symbol%3BAcc:MGI:2384950];gene_id=ENSMUSG00000035172;logic_name=ensembl_havana_gene;version=15	247	665
chr11	102761511	102761700	3	0.00272979	chr11	102761439	102780262	+	ID=gene:ENSMUSG00000020926;Name=Adam11;biotype=protein_coding;description=a disintegrin and metallopeptidase domain 11 [Source:MGI Symbol%3BAcc:MGI:1098667];gene_id=ENSMUSG00000020926;logic_name=ensembl_havana_gene;version=16	189	77
chr11	103262554	103262794	4	-0.00555277	chr11	103219762	103267472	-	ID=gene:ENSMUSG00000020941;Name=Map3k14;biotype=protein_coding;description=mitogen-activated protein kinase kinase kinase 14 [Source:MGI Symbol%3BAcc:MGI:1858204];gene_id=ENSMUSG00000020941;logic_name=ensembl_havana_gene;version=7	240	4607
chr11	103360594	103360942	6	0.00511656	chr11	103331497	103363692	-	ID=gene:ENSMUSG00000034255;Name=Arhgap27;biotype=protein_coding;description=Rho GTPase activating protein 27 [Source:MGI Symbol%3BAcc:MGI:1916903];gene_id=ENSMUSG00000034255;logic_name=ensembl_havana_gene;version=17	348	2750
chr11	103809898	103809914	3	-0.011772	chr11	103774150	103817957	+	ID=gene:ENSMUSG00000000125;Name=Wnt3;biotype=protein_coding;description=wingless-type MMTV integration site family%2C member 3 [Source:MGI Symbol%3BAcc:MGI:98955];gene_id=ENSMUSG00000000125;logic_name=ensembl_havana_gene;version=5	16	35724
chr11	105181387	105181478	3	0.0141504	chr11	105178807	105283959	+	ID=gene:ENSMUSG00000020694;Name=Tlk2;biotype=protein_coding;description=tousled-like kinase 2 (Arabidopsis) [Source:MGI Symbol%3BAcc:MGI:1346023];gene_id=ENSMUSG00000020694;logic_name=ensembl_havana_gene;version=17	91	0
chr11	106066777	106066816	5	-0.0150579	chr11	106066061	106073612	+	ID=gene:ENSMUSG00000001983;Name=Taco1;biotype=protein_coding;description=translational activator of mitochondrially encoded cytochrome c oxidase I [Source:MGI Symbol%3BAcc:MGI:1917457];gene_id=ENSMUSG00000001983;logic_name=ensembl_havana_gene;version=7	39	671
chr11	106159110	106159368	4	-0.00202737	chr11	106156256	106160860	-	ID=gene:ENSMUSG00000040699;Name=Limd2;biotype=protein_coding;description=LIM domain containing 2 [Source:MGI Symbol%3BAcc:MGI:1915053];gene_id=ENSMUSG00000040699;logic_name=ensembl_havana_gene;version=13	258	774
chr11	107028013	107028039	3	0.00834559	chr11	107025681	107030443	+	ID=gene:ENSMUSG00000078607;Name=1810010H24Rik;biotype=protein_coding;description=RIKEN cDNA 1810010H24 gene [Source:MGI Symbol%3BAcc:MGI:1916316];gene_id=ENSMUSG00000078607;logic_name=ensembl_havana_gene;version=5	26	-184
chr11	107028145	107028237	3	0.00546903	chr11	107025681	107030443	+	ID=gene:ENSMUSG00000078607;Name=1810010H24Rik;biotype=protein_coding;description=RIKEN cDNA 1810010H24 gene [Source:MGI Symbol%3BAcc:MGI:1916316];gene_id=ENSMUSG00000078607;logic_name=ensembl_havana_gene;version=5	92	0
chr11	107970500	107970603	3	0.0656318	chr11	107933387	108343928	-	ID=gene:ENSMUSG00000050965;Name=Prkca;biotype=protein_coding;description=protein kinase C%2C alpha [Source:MGI Symbol%3BAcc:MGI:97595];gene_id=ENSMUSG00000050965;logic_name=ensembl_havana_gene;version=14	103	373285
chr11	107979663	107979767	4	-0.0309241	chr11	107933387	108343928	-	ID=gene:ENSMUSG00000050965;Name=Prkca;biotype=protein_coding;description=protein kinase C%2C alpha [Source:MGI Symbol%3BAcc:MGI:97595];gene_id=ENSMUSG00000050965;logic_name=ensembl_havana_gene;version=14	104	364121
chr11	113706401	113706551	3	0.0557824	chr11	113698172	113710017	-	ID=gene:ENSMUSG00000018727;Name=Cpsf4l;biotype=protein_coding;description=cleavage and polyadenylation specific factor 4-like [Source:MGI Symbol%3BAcc:MGI:1277182];gene_id=ENSMUSG00000018727;logic_name=ensembl_havana_gene;version=19	150	21996
chr11	113811151	113811254	4	-0.0730203	chr11	113776374	114067046	-	ID=gene:ENSMUSG00000041592;Name=Sdk2;biotype=protein_coding;description=sidekick cell adhesion molecule 2 [Source:MGI Symbol%3BAcc:MGI:2443847];gene_id=ENSMUSG00000041592;logic_name=ensembl_havana_gene;version=16	103	14965
chr11	114890342	114890470	3	0.0791025	chr11	114890041	114904654	+	ID=gene:ENSMUSG00000034652;Name=Cd300a;biotype=protein_coding;description=CD300A molecule [Source:MGI Symbol%3BAcc:MGI:2443411];gene_id=ENSMUSG00000034652;logic_name=ensembl_havana_gene;version=12	128	302
chr11	115091481	115091702	6	0.00921373	chr11	115091431	115162236	+	ID=gene:ENSMUSG00000020732;Name=Rab37;biotype=protein_coding;description=RAB37%2C member RAS oncogene family [Source:MGI Symbol%3BAcc:MGI:1929945];gene_id=ENSMUSG00000020732;logic_name=ensembl_havana_gene;version=13	221	51
chr11	115154191	115154306	4	0.00353588	chr11	115091431	115162236	+	ID=gene:ENSMUSG00000020732;Name=Rab37;biotype=protein_coding;description=RAB37%2C member RAS oncogene family [Source:MGI Symbol%3BAcc:MGI:1929945];gene_id=ENSMUSG00000020732;logic_name=ensembl_havana_gene;version=13	115	62761
chr11	116222027	116222370	7	-0.00881471	chr11	116220559	116238077	-	ID=gene:ENSMUSG00000034282;Name=Evpl;biotype=protein_coding;description=envoplakin [Source:MGI Symbol%3BAcc:MGI:107507];gene_id=ENSMUSG00000034282;logic_name=ensembl_havana_gene;version=3	343	15721
chr11	116288443	116288722	4	-0.0279021	chr11	116288001	116307233	-	ID=gene:ENSMUSG00000020792;Name=Exoc7;biotype=protein_coding;description=exocyst complex component 7 [Source:MGI Symbol%3BAcc:MGI:1859270];gene_id=ENSMUSG00000020792;logic_name=ensembl_havana_gene;version=15	279	9456
chr11	116545111	116545240	3	0.0625207	chr11	116537740	116581447	-	ID=gene:ENSMUSG00000020802;Name=Ube2o;biotype=protein_coding;description=ubiquitin-conjugating enzyme E2O [Source:MGI Symbol%3BAcc:MGI:2444266];gene_id=ENSMUSG00000020802;logic_name=ensembl_havana_gene;version=8	129	36207
chr11	116694786	116694843	3	-0.000384271	chr11	116675303	116694868	-	ID=gene:ENSMUSG00000057286;Name=St6galnac2;biotype=protein_coding;description=ST6 (alpha-N-acetyl-neuraminyl-2%2C3-beta-galactosyl-1%2C3)-N-acetylgalactosaminide alpha-2%2C6-sialyltransferase 2 [Source:MGI Symbol%3BAcc:MGI:107553];gene_id=ENSMUSG00000057286;logic_name=ensembl_havana_gene;version=6	57	-127
chr11	117350131	117350253	4	0.125825	chr11	117199661	117362325	+	ID=gene:ENSMUSG00000059248;Name=Sept9;biotype=protein_coding;description=septin 9 [Source:MGI Symbol%3BAcc:MGI:1858222];gene_id=ENSMUSG00000059248;logic_name=ensembl_havana_gene;version=13	122	150471
chr11	117484202	117484483	5	0.0346842	chr11	117484368	117489014	+	ID=gene:ENSMUSG00000069588;Name=Gm11733;biotype=protein_coding;description=predicted gene 11733 [Source:MGI Symbol%3BAcc:MGI:3650737];gene_id=ENSMUSG00000069588;logic_name=ensembl_havana_gene;version=3	116	0
chr11	117968079	117968312	4	-0.00188112	chr11	117966079	117970047	-	ID=gene:ENSMUSG00000053113;Name=Socs3;biotype=protein_coding;description=suppressor of cytokine signaling 3 [Source:MGI Symbol%3BAcc:MGI:1201791];gene_id=ENSMUSG00000053113;logic_name=ensembl_havana_gene;version=3	233	1054
chr11	118355300	118355362	3	0.00355075	chr11	118301069	118355740	-	ID=gene:ENSMUSG00000017466;Name=Timp2;biotype=protein_coding;description=tissue inhibitor of metalloproteinase 2 [Source:MGI Symbol%3BAcc:MGI:98753];gene_id=ENSMUSG00000017466;logic_name=ensembl_havana_gene;version=9	62	49
chr11	118442767	118442936	3	0.0119412	chr11	118428203	118449963	+	ID=gene:ENSMUSG00000017446;Name=C1qtnf1;biotype=protein_coding;description=C1q and tumor necrosis factor related protein 1 [Source:MGI Symbol%3BAcc:MGI:1919254];gene_id=ENSMUSG00000017446;logic_name=ensembl_havana_gene;version=14	169	14311
chr11	120012280	120016777	5	-0.0656457	chr11	120007313	120047167	-	ID=gene:ENSMUSG00000025375;Name=Aatk;biotype=protein_coding;description=apoptosis-associated tyrosine kinase [Source:MGI Symbol%3BAcc:MGI:1197518];gene_id=ENSMUSG00000025375;logic_name=ensembl_havana_gene;version=15	4497	0
chr11	120249333	120249535	3	0.0178508	chr11	120232947	120292296	+	ID=gene:ENSMUSG00000039741;Name=Bahcc1;biotype=protein_coding;description=BAH domain and coiled-coil containing 1 [Source:MGI Symbol%3BAcc:MGI:2679272];gene_id=ENSMUSG00000039741;logic_name=ensembl_havana_gene;version=15	202	16387
chr11	120272349	120272522	3	0.00668007	chr11	120232947	120292296	+	ID=gene:ENSMUSG00000039741;Name=Bahcc1;biotype=protein_coding;description=BAH domain and coiled-coil containing 1 [Source:MGI Symbol%3BAcc:MGI:2679272];gene_id=ENSMUSG00000039741;logic_name=ensembl_havana_gene;version=15	173	39403
chr12	5375430	5375469	3	0.00845355	chr12	5077472	5375682	-	ID=gene:ENSMUSG00000020627;Name=Klhl29;biotype=protein_coding;description=kelch-like 29 [Source:MGI Symbol%3BAcc:MGI:2683857];gene_id=ENSMUSG00000020627;logic_name=ensembl_havana_gene;version=10	39	213
chr12	16584343	16584541	4	0.0667198	chr12	16535669	16610966	-	ID=gene:ENSMUSG00000020593;Name=Lpin1;biotype=protein_coding;description=lipin 1 [Source:MGI Symbol%3BAcc:MGI:1891340];gene_id=ENSMUSG00000020593;logic_name=ensembl_havana_gene;version=15	198	5229
chr12	17544950	17545078	4	0.00375953	chr12	17544794	17551505	+	ID=gene:ENSMUSG00000011179;Name=Odc1;biotype=protein_coding;description=ornithine decarboxylase%2C structural 1 [Source:MGI Symbol%3BAcc:MGI:97402];gene_id=ENSMUSG00000011179;logic_name=ensembl_havana_gene;version=8	128	78
chr12	17545088	17545214	7	0.00947607	chr12	17544794	17551505	+	ID=gene:ENSMUSG00000011179;Name=Odc1;biotype=protein_coding;description=ornithine decarboxylase%2C structural 1 [Source:MGI Symbol%3BAcc:MGI:97402];gene_id=ENSMUSG00000011179;logic_name=ensembl_havana_gene;version=8	126	216
chr12	24572396	24572435	3	-0.00410963	chr12	24572283	24617391	+	ID=gene:ENSMUSG00000020656;Name=Grhl1;biotype=protein_coding;description=grainyhead like transcription factor 1 [Source:MGI Symbol%3BAcc:MGI:2182540];gene_id=ENSMUSG00000020656;logic_name=ensembl_havana_gene;version=16	39	110
chr12	31392420	31392578	4	0.129956	chr12	31390871	31473917	+	ID=gene:ENSMUSG00000001225;Name=Slc26a3;biotype=protein_coding;description=solute carrier family 26%2C member 3 [Source:MGI Symbol%3BAcc:MGI:107181];gene_id=ENSMUSG00000001225;logic_name=ensembl_havana_gene;version=12	158	-40950
chr12	36173384	36173476	3	0.0868083	chr12	36157114	36197291	+	ID=gene:ENSMUSG00000036188;Name=Ankmy2;biotype=protein_coding;description=ankyrin repeat and MYND domain containing 2 [Source:MGI Symbol%3BAcc:MGI:2144755];gene_id=ENSMUSG00000036188;logic_name=ensembl_havana_gene;version=4	92	16261
chr12	44269429	44269453	3	0.00895077	chr12	44221370	44322532	+	ID=gene:ENSMUSG00000036257;Name=Pnpla8;biotype=protein_coding;description=patatin-like phospholipase domain containing 8 [Source:MGI Symbol%3BAcc:MGI:1914702];gene_id=ENSMUSG00000036257;logic_name=ensembl_havana_gene;version=15	24	48059
chr12	51691391	51691452	3	0.0096395	chr12	51691033	51744786	+	ID=gene:ENSMUSG00000020955;Name=Ap4s1;biotype=protein_coding;description=adaptor-related protein complex AP-4%2C sigma 1 [Source:MGI Symbol%3BAcc:MGI:1337065];gene_id=ENSMUSG00000020955;logic_name=ensembl_havana_gene;version=9	61	426
chr12	51691391	51691452	3	0.0096395	chr12	51609632	51691897	-	ID=gene:ENSMUSG00000020954;Name=Strn3;biotype=protein_coding;description=striatin%2C calmodulin binding protein 3 [Source:MGI Symbol%3BAcc:MGI:2151064];gene_id=ENSMUSG00000020954;logic_name=ensembl_havana_gene;version=16	61	426
chr12	54068463	54068694	3	-0.00889507	chr12	53248677	54072175	+	ID=gene:ENSMUSG00000021010;Name=Npas3;biotype=protein_coding;description=neuronal PAS domain protein 3 [Source:MGI Symbol%3BAcc:MGI:1351610];gene_id=ENSMUSG00000021010;logic_name=ensembl_havana_gene;version=8	231	819787
chr12	65075736	65075773	3	-0.00105755	chr12	65074990	65076315	-	ID=gene:ENSMUSG00000114157;Name=Gm47870;biotype=TEC;description=predicted gene%2C 47870 [Source:MGI Symbol%3BAcc:MGI:6097090];gene_id=ENSMUSG00000114157;logic_name=havana;version=1	37	131
chr12	65075736	65075773	3	-0.00105755	chr12	65075603	65132058	+	ID=gene:ENSMUSG00000055884;Name=Fancm;biotype=protein_coding;description=Fanconi anemia%2C complementation group M [Source:MGI Symbol%3BAcc:MGI:2442306];gene_id=ENSMUSG00000055884;logic_name=ensembl_havana_gene;version=8	37	131
chr12	75176689	75176807	3	0.00525368	chr12	74897220	75177332	-	ID=gene:ENSMUSG00000034402;Name=Kcnh5;biotype=protein_coding;description=potassium voltage-gated channel%2C subfamily H (eag-related)%2C member 5 [Source:MGI Symbol%3BAcc:MGI:3584508];gene_id=ENSMUSG00000034402;logic_name=ensembl_havana_gene;version=3	118	525
chr12	76015204	76015370	4	-0.0623664	chr12	75818134	76110926	+	ID=gene:ENSMUSG00000063450;Name=Syne2;biotype=protein_coding;description=spectrin repeat containing%2C nuclear envelope 2 [Source:MGI Symbol%3BAcc:MGI:2449316];gene_id=ENSMUSG00000063450;logic_name=ensembl_havana_gene;version=14	166	196887
chr12	76095551	76095687	4	0.0807879	chr12	75818134	76110926	+	ID=gene:ENSMUSG00000063450;Name=Syne2;biotype=protein_coding;description=spectrin repeat containing%2C nuclear envelope 2 [Source:MGI Symbol%3BAcc:MGI:2449316];gene_id=ENSMUSG00000063450;logic_name=ensembl_havana_gene;version=14	136	277234
chr12	76370545	76370679	3	0.00233912	chr12	76370266	76396950	+	ID=gene:ENSMUSG00000033454;Name=Zbtb1;biotype=protein_coding;description=zinc finger and BTB domain containing 1 [Source:MGI Symbol%3BAcc:MGI:2442326];gene_id=ENSMUSG00000033454;logic_name=ensembl_havana_gene;version=6	134	280
chr12	79131356	79131590	4	-0.00709514	chr12	79130777	79156301	+	ID=gene:ENSMUSG00000021125;Name=Arg2;biotype=protein_coding;description=arginase type II [Source:MGI Symbol%3BAcc:MGI:1330806];gene_id=ENSMUSG00000021125;logic_name=ensembl_havana_gene;version=6	234	569
chr12	80168317	80168559	8	-0.028163	chr12	80167547	80260371	-	ID=gene:ENSMUSG00000015143;Name=Actn1;biotype=protein_coding;description=actinin%2C alpha 1 [Source:MGI Symbol%3BAcc:MGI:2137706];gene_id=ENSMUSG00000015143;logic_name=ensembl_havana_gene;version=15	242	3585
chr12	81314870	81314992	3	0.00941046	chr12	81197915	81333180	-	ID=gene:ENSMUSG00000079055;Name=Slc8a3;biotype=protein_coding;description=solute carrier family 8 (sodium/calcium exchanger)%2C member 3 [Source:MGI Symbol%3BAcc:MGI:107976];gene_id=ENSMUSG00000079055;logic_name=ensembl_havana_gene;version=10	122	18188
chr12	84148278	84148501	8	-0.0107945	chr12	84146131	84148489	-	ID=gene:ENSMUSG00000054383;Name=Pnma1;biotype=protein_coding;description=paraneoplastic antigen MA1 [Source:MGI Symbol%3BAcc:MGI:2180564];gene_id=ENSMUSG00000054383;logic_name=ensembl_havana_gene;version=2	211	0
chr12	84417501	84417652	3	-0.0232698	chr12	84417196	84418578	+	ID=gene:ENSMUSG00000098134;Name=Rnf113a2;biotype=protein_coding;description=ring finger protein 113A2 [Source:MGI Symbol%3BAcc:MGI:1913631];gene_id=ENSMUSG00000098134;logic_name=havana;version=1	151	302
chr12	84417501	84417652	3	-0.0232698	chr12	84409071	84442887	+	ID=gene:ENSMUSG00000057265;Name=Bbof1;biotype=protein_coding;description=basal body orientation factor 1 [Source:MGI Symbol%3BAcc:MGI:1920123];gene_id=ENSMUSG00000057265;logic_name=ensembl_havana_gene;version=13	151	302
chr12	84451460	84451679	4	0.00393154	chr12	84451422	84546145	+	ID=gene:ENSMUSG00000085793;Name=Lin52;biotype=protein_coding;description=lin-52 homolog (C. elegans) [Source:MGI Symbol%3BAcc:MGI:3045391];gene_id=ENSMUSG00000085793;logic_name=ensembl_havana_gene;version=2	219	0
chr12	84570310	84570659	5	0.00846405	chr12	84569762	84595457	+	ID=gene:ENSMUSG00000021239;Name=Vsx2;biotype=protein_coding;description=visual system homeobox 2 [Source:MGI Symbol%3BAcc:MGI:88401];gene_id=ENSMUSG00000021239;logic_name=ensembl_havana_gene;version=12	349	483
chr12	84996770	84996899	4	-0.0105477	chr12	84996321	85070515	+	ID=gene:ENSMUSG00000021244;Name=Ylpm1;biotype=protein_coding;description=YLP motif containing 1 [Source:MGI Symbol%3BAcc:MGI:1926195];gene_id=ENSMUSG00000021244;logic_name=ensembl_havana_gene;version=15	129	450
chr12	86158807	86158897	3	-0.0755044	chr12	86082541	86162459	+	ID=gene:ENSMUSG00000007867;Name=Ift43;biotype=protein_coding;description=intraflagellar transport 43 [Source:MGI Symbol%3BAcc:MGI:1923661];gene_id=ENSMUSG00000007867;logic_name=ensembl_havana_gene;version=9	90	76247
chr12	86881884	86882686	14	-0.0165713	chr12	86880701	86884798	-	ID=gene:ENSMUSG00000034168;Name=Irf2bpl;biotype=protein_coding;description=interferon regulatory factor 2 binding protein-like [Source:MGI Symbol%3BAcc:MGI:2442463];gene_id=ENSMUSG00000034168;logic_name=ensembl_havana_gene;version=7	802	2128
chr12	86884685	86884791	3	-0.00503901	chr12	86880701	86884798	-	ID=gene:ENSMUSG00000034168;Name=Irf2bpl;biotype=protein_coding;description=interferon regulatory factor 2 binding protein-like [Source:MGI Symbol%3BAcc:MGI:2442463];gene_id=ENSMUSG00000034168;logic_name=ensembl_havana_gene;version=7	106	23
chr12	86990179	86990225	4	0.0031948	chr12	86980763	86990430	-	ID=gene:ENSMUSG00000048483;Name=Zdhhc22;biotype=protein_coding;description=zinc finger%2C DHHC-type containing 22 [Source:MGI Symbol%3BAcc:MGI:2685108];gene_id=ENSMUSG00000048483;logic_name=ensembl_havana_gene;version=6	46	-1504
chr12	86990403	86995881	3	0.0221242	chr12	86980763	86990430	-	ID=gene:ENSMUSG00000048483;Name=Zdhhc22;biotype=protein_coding;description=zinc finger%2C DHHC-type containing 22 [Source:MGI Symbol%3BAcc:MGI:2685108];gene_id=ENSMUSG00000048483;logic_name=ensembl_havana_gene;version=6	27	-1728
chr12	91590195	91590315	4	0.0144369	chr12	91555262	91590487	-	ID=gene:ENSMUSG00000020962;Name=Gtf2a1;biotype=protein_coding;description=general transcription factor II A%2C 1 [Source:MGI Symbol%3BAcc:MGI:1933277];gene_id=ENSMUSG00000020962;logic_name=ensembl_havana_gene;version=14	120	172
chr12	98574423	98574534	3	0.00287915	chr12	98429437	98578310	-	ID=gene:ENSMUSG00000033854;Name=Kcnk10;biotype=protein_coding;description=potassium channel%2C subfamily K%2C member 10 [Source:MGI Symbol%3BAcc:MGI:1919508];gene_id=ENSMUSG00000033854;logic_name=ensembl_havana_gene;version=10	111	178
chr12	102219170	102219269	3	-0.088158	chr12	102128733	102267091	+	ID=gene:ENSMUSG00000041771;Name=Slc24a4;biotype=protein_coding;description=solute carrier family 24 (sodium/potassium/calcium exchanger)%2C member 4 [Source:MGI Symbol%3BAcc:MGI:2447362];gene_id=ENSMUSG00000041771;logic_name=ensembl_havana_gene;version=13	99	89752
chr12	107916184	107916402	4	0.00879114	chr12	107910403	108003602	-	ID=gene:ENSMUSG00000048251;Name=Bcl11b;biotype=protein_coding;description=B cell leukemia/lymphoma 11B [Source:MGI Symbol%3BAcc:MGI:1929913];gene_id=ENSMUSG00000048251;logic_name=ensembl_havana_gene;version=15	218	87012
chr12	108265954	108266156	5	0.0531893	chr12	108203602	108275425	-	ID=gene:ENSMUSG00000084883;Name=Ccdc85c;biotype=protein_coding;description=coiled-coil domain containing 85C [Source:MGI Symbol%3BAcc:MGI:3644008];gene_id=ENSMUSG00000084883;logic_name=ensembl_havana_gene;version=2	202	9261
chr12	108327675	108327966	4	-0.00581323	chr12	108306270	108330869	+	ID=gene:ENSMUSG00000021260;Name=Hhipl1;biotype=protein_coding;description=hedgehog interacting protein-like 1 [Source:MGI Symbol%3BAcc:MGI:1919265];gene_id=ENSMUSG00000021260;logic_name=ensembl_havana_gene;version=8	291	21406
chr12	108334582	108334674	4	-0.0196229	chr12	108334381	108362234	+	ID=gene:ENSMUSG00000021259;Name=Cyp46a1;biotype=protein_coding;description=cytochrome P450%2C family 46%2C subfamily a%2C polypeptide 1 [Source:MGI Symbol%3BAcc:MGI:1341877];gene_id=ENSMUSG00000021259;logic_name=ensembl_havana_gene;version=5	92	202
chr12	108894265	108894370	3	0.0117415	chr12	108893631	109028452	+	ID=gene:ENSMUSG00000040877;Name=Wdr25;biotype=protein_coding;description=WD repeat domain 25 [Source:MGI Symbol%3BAcc:MGI:3045255];gene_id=ENSMUSG00000040877;logic_name=ensembl_havana_gene;version=16	105	0
chr12	109033779	109033967	5	0.0426556	chr12	109032187	109068217	-	ID=gene:ENSMUSG00000040867;Name=Begain;biotype=protein_coding;description=brain-enriched guanylate kinase-associated [Source:MGI Symbol%3BAcc:MGI:3044626];gene_id=ENSMUSG00000040867;logic_name=ensembl_havana_gene;version=12	188	34250
chr12	109053542	109053592	3	0.00759845	chr12	109032187	109068217	-	ID=gene:ENSMUSG00000040867;Name=Begain;biotype=protein_coding;description=brain-enriched guanylate kinase-associated [Source:MGI Symbol%3BAcc:MGI:3044626];gene_id=ENSMUSG00000040867;logic_name=ensembl_havana_gene;version=12	50	14625
chr12	109453520	109453604	4	0.0125436	chr12	109452823	109463336	+	ID=gene:ENSMUSG00000040856;Name=Dlk1;biotype=protein_coding;description=delta like non-canonical Notch ligand 1 [Source:MGI Symbol%3BAcc:MGI:94900];gene_id=ENSMUSG00000040856;logic_name=ensembl_havana_gene;version=17	84	698
chr12	110855330	110855649	4	-0.0141326	chr12	110850253	110869996	+	ID=gene:ENSMUSG00000021271;Name=Zfp839;biotype=protein_coding;description=zinc finger protein 839 [Source:MGI Symbol%3BAcc:MGI:1920055];gene_id=ENSMUSG00000021271;logic_name=ensembl_havana_gene;version=5	319	5052
chr12	111166715	111166761	3	-0.00326325	chr12	111159850	111184491	-	ID=gene:ENSMUSG00000083193;Name=4930595D18Rik;biotype=protein_coding;description=RIKEN cDNA 4930595D18 gene [Source:MGI Symbol%3BAcc:MGI:1925312];gene_id=ENSMUSG00000083193;logic_name=havana;version=1	46	346
chr12	111166715	111166761	3	-0.00326325	chr12	111166370	111267153	+	ID=gene:ENSMUSG00000021277;Name=Traf3;biotype=protein_coding;description=TNF receptor-associated factor 3 [Source:MGI Symbol%3BAcc:MGI:108041];gene_id=ENSMUSG00000021277;logic_name=ensembl_havana_gene;version=16	46	346
chr12	111263052	111263108	3	0.00213382	chr12	111166370	111267153	+	ID=gene:ENSMUSG00000021277;Name=Traf3;biotype=protein_coding;description=TNF receptor-associated factor 3 [Source:MGI Symbol%3BAcc:MGI:108041];gene_id=ENSMUSG00000021277;logic_name=ensembl_havana_gene;version=16	56	96683
chr12	111335312	111335542	3	0.0351348	chr12	111292976	111377718	-	ID=gene:ENSMUSG00000021279;Name=Cdc42bpb;biotype=protein_coding;description=CDC42 binding protein kinase beta [Source:MGI Symbol%3BAcc:MGI:2136459];gene_id=ENSMUSG00000021279;logic_name=ensembl_havana_gene;version=5	230	42176
chr12	111353439	111353620	6	0.211436	chr12	111292976	111377718	-	ID=gene:ENSMUSG00000021279;Name=Cdc42bpb;biotype=protein_coding;description=CDC42 binding protein kinase beta [Source:MGI Symbol%3BAcc:MGI:2136459];gene_id=ENSMUSG00000021279;logic_name=ensembl_havana_gene;version=5	181	24098
chr12	111538420	111538510	3	-0.0169993	chr12	111538016	111546752	+	ID=gene:ENSMUSG00000021282;Name=Eif5;biotype=protein_coding;description=eukaryotic translation initiation factor 5 [Source:MGI Symbol%3BAcc:MGI:95309];gene_id=ENSMUSG00000021282;logic_name=ensembl_havana_gene;version=17	90	320
chr12	113000497	113000550	3	0.000343043	chr12	112960085	113000704	-	ID=gene:ENSMUSG00000011158;Name=Brf1;biotype=protein_coding;description=BRF1%2C RNA polymerase III transcription initiation factor 90 kDa subunit [Source:MGI Symbol%3BAcc:MGI:1919558];gene_id=ENSMUSG00000011158;logic_name=ensembl_havana_gene;version=8	53	71
chr12	113163912	113164079	3	-0.0549522	chr12	113156421	113166048	+	ID=gene:ENSMUSG00000037466;Name=Tedc1;biotype=protein_coding;description=tubulin epsilon and delta complex 1 [Source:MGI Symbol%3BAcc:MGI:2144738];gene_id=ENSMUSG00000037466;logic_name=ensembl_havana_gene;version=13	167	7492
chr12	119219111	119237917	4	-0.0312501	chr12	119158022	119238802	-	ID=gene:ENSMUSG00000025321;Name=Itgb8;biotype=protein_coding;description=integrin beta 8 [Source:MGI Symbol%3BAcc:MGI:1338035];gene_id=ENSMUSG00000025321;logic_name=ensembl_havana_gene;version=14	18806	359
chr13	3650238	3652116	3	-0.0636283	chr13	3634032	3653822	+	ID=gene:ENSMUSG00000033781;Name=Asb13;biotype=protein_coding;description=ankyrin repeat and SOCS box-containing 13 [Source:MGI Symbol%3BAcc:MGI:2145525];gene_id=ENSMUSG00000033781;logic_name=ensembl_havana_gene;version=7	1878	16207
chr13	12106132	12106310	6	0.00511902	chr13	11553102	12106945	-	ID=gene:ENSMUSG00000021313;Name=Ryr2;biotype=protein_coding;description=ryanodine receptor 2%2C cardiac [Source:MGI Symbol%3BAcc:MGI:99685];gene_id=ENSMUSG00000021313;logic_name=ensembl_havana_gene;version=16	178	635
chr13	24465900	24466213	4	-0.0135465	chr13	24327404	24477377	+	ID=gene:ENSMUSG00000016756;Name=Cmah;biotype=protein_coding;description=cytidine monophospho-N-acetylneuraminic acid hydroxylase [Source:MGI Symbol%3BAcc:MGI:103227];gene_id=ENSMUSG00000016756;logic_name=ensembl_havana_gene;version=17	313	138497
chr13	24639305	24639435	3	-0.00410611	chr13	24582189	24733816	+	ID=gene:ENSMUSG00000036006;Name=Ripor2;biotype=protein_coding;description=RHO family interacting cell polarization regulator 2 [Source:MGI Symbol%3BAcc:MGI:2444879];gene_id=ENSMUSG00000036006;logic_name=ensembl_havana_gene;version=19	130	57117
chr13	29777388	29777470	3	0.115546	chr13	29191746	29855674	-	ID=gene:ENSMUSG00000006191;Name=Cdkal1;biotype=protein_coding;description=CDK5 regulatory subunit associated protein 1-like 1 [Source:MGI Symbol%3BAcc:MGI:1921765];gene_id=ENSMUSG00000006191;logic_name=ensembl_havana_gene;version=17	82	78203
chr13	31559434	31559623	5	0.0176266	chr13	31556134	31560976	+	ID=gene:ENSMUSG00000038415;Name=Foxq1;biotype=protein_coding;description=forkhead box Q1 [Source:MGI Symbol%3BAcc:MGI:1298228];gene_id=ENSMUSG00000038415;logic_name=ensembl_havana_gene;version=10	189	1265
chr13	31629591	31629831	7	0.0116292	chr13	31625816	31631403	+	ID=gene:ENSMUSG00000038402;Name=Foxf2;biotype=protein_coding;description=forkhead box F2 [Source:MGI Symbol%3BAcc:MGI:1347479];gene_id=ENSMUSG00000038402;logic_name=ensembl_havana_gene;version=2	240	3776
chr13	31807195	31807329	4	-0.0025504	chr13	31806633	31812476	+	ID=gene:ENSMUSG00000050295;Name=Foxc1;biotype=protein_coding;description=forkhead box C1 [Source:MGI Symbol%3BAcc:MGI:1347466];gene_id=ENSMUSG00000050295;logic_name=ensembl_havana_gene;version=4	134	550
chr13	34221862	34221966	3	0.0428986	chr13	34179158	34345182	-	ID=gene:ENSMUSG00000038267;Name=Slc22a23;biotype=protein_coding;description=solute carrier family 22%2C member 23 [Source:MGI Symbol%3BAcc:MGI:1920352];gene_id=ENSMUSG00000038267;logic_name=ensembl_havana_gene;version=15	104	77185
chr13	36734177	36734388	3	0.00390596	chr13	36725361	36735131	-	ID=gene:ENSMUSG00000039114;Name=Nrn1;biotype=protein_coding;description=neuritin 1 [Source:MGI Symbol%3BAcc:MGI:1915654];gene_id=ENSMUSG00000039114;logic_name=ensembl_havana_gene;version=16	211	89
chr13	44906642	44906750	3	0.0693292	chr13	44729474	44921643	+	ID=gene:ENSMUSG00000038518;Name=Jarid2;biotype=protein_coding;description=jumonji%2C AT rich interactive domain 2 [Source:MGI Symbol%3BAcc:MGI:104813];gene_id=ENSMUSG00000038518;logic_name=ensembl_havana_gene;version=15	108	175869
chr13	46299263	46299441	4	0.0553893	chr13	46273721	46300115	+	ID=gene:ENSMUSG00000063529;Name=Stmnd1;biotype=protein_coding;description=stathmin domain containing 1 [Source:MGI Symbol%3BAcc:MGI:2686420];gene_id=ENSMUSG00000063529;logic_name=ensembl_havana_gene;version=3	178	25543
chr13	46929256	46929355	3	-0.0127834	chr13	46749087	46929867	-	ID=gene:ENSMUSG00000021375;Name=Kif13a;biotype=protein_coding;description=kinesin family member 13A [Source:MGI Symbol%3BAcc:MGI:1098264];gene_id=ENSMUSG00000021375;logic_name=ensembl_havana_gene;version=10	99	363
chr13	48821719	48831089	3	0.0168798	chr13	48801750	48871119	-	ID=gene:ENSMUSG00000038025;Name=Phf2;biotype=protein_coding;description=PHD finger protein 2 [Source:MGI Symbol%3BAcc:MGI:1338034];gene_id=ENSMUSG00000038025;logic_name=ensembl_havana_gene;version=8	9370	1036
chr13	48870627	48870750	3	0.00613293	chr13	48801750	48871119	-	ID=gene:ENSMUSG00000038025;Name=Phf2;biotype=protein_coding;description=PHD finger protein 2 [Source:MGI Symbol%3BAcc:MGI:1338034];gene_id=ENSMUSG00000038025;logic_name=ensembl_havana_gene;version=8	123	135
chr13	49147831	49147946	4	0.00432739	chr13	49036303	49148014	-	ID=gene:ENSMUSG00000037989;Name=Wnk2;biotype=protein_coding;description=WNK lysine deficient protein kinase 2 [Source:MGI Symbol%3BAcc:MGI:1922857];gene_id=ENSMUSG00000037989;logic_name=ensembl_havana_gene;version=15	115	382
chr13	49379136	49379346	5	-0.0175566	chr13	49341585	49387026	+	ID=gene:ENSMUSG00000037933;Name=Bicd2;biotype=protein_coding;description=BICD cargo adaptor 2 [Source:MGI Symbol%3BAcc:MGI:1924145];gene_id=ENSMUSG00000037933;logic_name=ensembl_havana_gene;version=16	210	37588
chr13	51101376	51101402	3	-0.00765923	chr13	51100880	51152546	+	ID=gene:ENSMUSG00000021395;Name=Spin1;biotype=protein_coding;description=spindlin 1 [Source:MGI Symbol%3BAcc:MGI:109242];gene_id=ENSMUSG00000021395;logic_name=ensembl_havana_gene;version=11	26	497
chr13	51651813	51651905	3	0.00878354	chr13	51651697	51684044	+	ID=gene:ENSMUSG00000035139;Name=Secisbp2;biotype=protein_coding;description=SECIS binding protein 2 [Source:MGI Symbol%3BAcc:MGI:1922670];gene_id=ENSMUSG00000035139;logic_name=ensembl_havana_gene;version=14	92	106
chr13	51793477	51793597	7	0.00365709	chr13	51685529	51793747	-	ID=gene:ENSMUSG00000021451;Name=Sema4d;biotype=protein_coding;description=sema domain%2C immunoglobulin domain (Ig)%2C transmembrane domain (TM) and short cytoplasmic domain%2C (semaphorin) 4D [Source:MGI Symbol%3BAcc:MGI:109244];gene_id=ENSMUSG00000021451;logic_name=ensembl_havana_gene;version=16	120	150
chr13	53111501	53111673	3	0.023449	chr13	53109312	53286124	-	ID=gene:ENSMUSG00000021464;Name=Ror2;biotype=protein_coding;description=receptor tyrosine kinase-like orphan receptor 2 [Source:MGI Symbol%3BAcc:MGI:1347521];gene_id=ENSMUSG00000021464;logic_name=ensembl_havana_gene;version=14	172	174436
chr13	53285572	53285726	4	0.000190147	chr13	53109312	53286124	-	ID=gene:ENSMUSG00000021464;Name=Ror2;biotype=protein_coding;description=receptor tyrosine kinase-like orphan receptor 2 [Source:MGI Symbol%3BAcc:MGI:1347521];gene_id=ENSMUSG00000021464;logic_name=ensembl_havana_gene;version=14	154	383
chr13	54575284	54575431	3	0.00200598	chr13	54575015	54581128	+	ID=gene:ENSMUSG00000025870;Name=Arl10;biotype=protein_coding;description=ADP-ribosylation factor-like 10 [Source:MGI Symbol%3BAcc:MGI:1930788];gene_id=ENSMUSG00000025870;logic_name=ensembl_havana_gene;version=10	147	272
chr13	55536495	55536598	3	0.000479227	chr13	55530410	55536658	-	ID=gene:ENSMUSG00000021494;Name=Ddx41;biotype=protein_coding;description=DEAD (Asp-Glu-Ala-Asp) box polypeptide 41 [Source:MGI Symbol%3BAcc:MGI:1920185];gene_id=ENSMUSG00000021494;logic_name=ensembl_havana_gene;version=9	103	60
chr13	55536628	55536748	4	-0.0155853	chr13	55530410	55536658	-	ID=gene:ENSMUSG00000021494;Name=Ddx41;biotype=protein_coding;description=DEAD (Asp-Glu-Ala-Asp) box polypeptide 41 [Source:MGI Symbol%3BAcc:MGI:1920185];gene_id=ENSMUSG00000021494;logic_name=ensembl_havana_gene;version=9	30	0
chr13	55655185	55655318	3	0.0746447	chr13	55635027	55681256	+	ID=gene:ENSMUSG00000021500;Name=Ddx46;biotype=protein_coding;description=DEAD (Asp-Glu-Ala-Asp) box polypeptide 46 [Source:MGI Symbol%3BAcc:MGI:1920895];gene_id=ENSMUSG00000021500;logic_name=ensembl_havana_gene;version=17	133	20187
chr13	55680858	55686357	3	0.0115482	chr13	55635027	55681256	+	ID=gene:ENSMUSG00000021500;Name=Ddx46;biotype=protein_coding;description=DEAD (Asp-Glu-Ala-Asp) box polypeptide 46 [Source:MGI Symbol%3BAcc:MGI:1920895];gene_id=ENSMUSG00000021500;logic_name=ensembl_havana_gene;version=17	398	45860
chr13	56295985	56296180	5	-0.00512955	chr13	56288643	56296551	-	ID=gene:ENSMUSG00000021508;Name=Cxcl14;biotype=protein_coding;description=chemokine (C-X-C motif) ligand 14 [Source:MGI Symbol%3BAcc:MGI:1888514];gene_id=ENSMUSG00000021508;logic_name=ensembl_havana_gene;version=11	195	371
chr13	57908068	57908244	3	-0.0114125	chr13	57421195	57908332	-	ID=gene:ENSMUSG00000056222;Name=Spock1;biotype=protein_coding;description=sparc/osteonectin%2C cwcv and kazal-like domains proteoglycan 1 [Source:MGI Symbol%3BAcc:MGI:105371];gene_id=ENSMUSG00000056222;logic_name=ensembl_havana_gene;version=15	176	88
chr13	58157447	58157591	4	-5.57031e-05	chr13	58155141	58157575	-	ID=gene:ENSMUSG00000114309;Name=Gm48295;biotype=bidirectional_promoter_lncRNA;description=predicted gene%2C 48295 [Source:MGI Symbol%3BAcc:MGI:6097735];gene_id=ENSMUSG00000114309;logic_name=havana;version=1	128	-58
chr13	66946500	66946567	4	0.00870767	chr13	66932830	66998401	+	ID=gene:ENSMUSG00000021518;Name=Ptdss1;biotype=protein_coding;description=phosphatidylserine synthase 1 [Source:MGI Symbol%3BAcc:MGI:1276575];gene_id=ENSMUSG00000021518;logic_name=ensembl_havana_gene;version=4	67	13671
chr13	71959477	71959637	3	-0.0163877	chr13	71957921	71963723	-	ID=gene:ENSMUSG00000060969;Name=Irx1;biotype=protein_coding;description=Iroquois homeobox 1 [Source:MGI Symbol%3BAcc:MGI:1197515];gene_id=ENSMUSG00000060969;logic_name=ensembl_havana_gene;version=9	160	4086
chr13	73260517	73260602	3	0.00540195	chr13	73260479	73269608	+	ID=gene:ENSMUSG00000021604;Name=Irx4;biotype=protein_coding;description=Iroquois homeobox 4 [Source:MGI Symbol%3BAcc:MGI:1355275];gene_id=ENSMUSG00000021604;logic_name=ensembl_havana_gene;version=15	85	21
chr13	75943535	75943697	3	0.00148472	chr13	75869537	75943925	-	ID=gene:ENSMUSG00000021589;Name=Rhobtb3;biotype=protein_coding;description=Rho-related BTB domain containing 3 [Source:MGI Symbol%3BAcc:MGI:1920546];gene_id=ENSMUSG00000021589;logic_name=ensembl_havana_gene;version=13	162	127
chr13	81711505	81711726	4	0.000677149	chr13	81711341	81753275	+	ID=gene:ENSMUSG00000051098;Name=Mblac2;biotype=protein_coding;description=metallo-beta-lactamase domain containing 2 [Source:MGI Symbol%3BAcc:MGI:1920102];gene_id=ENSMUSG00000051098;logic_name=ensembl_havana_gene;version=6	221	0
chr13	90222319	90272506	3	0.0172261	chr13	90238172	90238714	+	ID=gene:ENSMUSG00000102756;Name=Gm37054;biotype=TEC;description=predicted gene%2C 37054 [Source:MGI Symbol%3BAcc:MGI:5610282];gene_id=ENSMUSG00000102756;logic_name=havana;version=1	543	132653
chr13	92794754	92794884	3	-0.00853774	chr13	92751590	92794818	-	ID=gene:ENSMUSG00000021702;Name=Thbs4;biotype=protein_coding;description=thrombospondin 4 [Source:MGI Symbol%3BAcc:MGI:1101779];gene_id=ENSMUSG00000021702;logic_name=ensembl_havana_gene;version=7	64	0
chr13	96670748	96670775	3	0.00398776	chr13	96648967	96670936	-	ID=gene:ENSMUSG00000021670;Name=Hmgcr;biotype=protein_coding;description=3-hydroxy-3-methylglutaryl-Coenzyme A reductase [Source:MGI Symbol%3BAcc:MGI:96159];gene_id=ENSMUSG00000021670;logic_name=ensembl_havana_gene;version=14	27	161
chr13	97033219	97033419	3	0.062542	chr13	97021864	97034362	-	ID=gene:ENSMUSG00000052075;Name=1700029F12Rik;biotype=protein_coding;description=RIKEN cDNA 1700029F12 gene [Source:MGI Symbol%3BAcc:MGI:1913729];gene_id=ENSMUSG00000052075;logic_name=ensembl_havana_gene;version=7	200	943
chr13	97072005	97072193	3	0.00598287	chr13	97067286	97131013	+	ID=gene:ENSMUSG00000041817;Name=Fam169a;biotype=protein_coding;description=family with sequence similarity 169%2C member A [Source:MGI Symbol%3BAcc:MGI:2444268];gene_id=ENSMUSG00000041817;logic_name=ensembl_havana_gene;version=14	188	4719
chr13	98354402	98354507	4	-0.00209005	chr13	98354242	98359305	+	ID=gene:ENSMUSG00000078302;Name=Foxd1;biotype=protein_coding;description=forkhead box D1 [Source:MGI Symbol%3BAcc:MGI:1347463];gene_id=ENSMUSG00000078302;logic_name=ensembl_havana_gene;version=5	105	158
chr13	102747260	102747372	3	-0.0717086	chr13	102732486	103334497	-	ID=gene:ENSMUSG00000034751;Name=Mast4;biotype=protein_coding;description=microtubule associated serine/threonine kinase family member 4 [Source:MGI Symbol%3BAcc:MGI:1918885];gene_id=ENSMUSG00000034751;logic_name=ensembl_havana_gene;version=16	112	587120
chr13	103774484	103774557	4	-0.00468966	chr13	103739348	103774608	-	ID=gene:ENSMUSG00000032621;Name=Srek1;biotype=protein_coding;description=splicing regulatory glutamine/lysine-rich protein 1 [Source:MGI Symbol%3BAcc:MGI:2145245];gene_id=ENSMUSG00000032621;logic_name=ensembl_havana_gene;version=8	73	51
chr13	111748905	111749002	4	-0.0722759	chr13	111746428	111808993	-	ID=gene:ENSMUSG00000021754;Name=Map3k1;biotype=protein_coding;description=mitogen-activated protein kinase kinase kinase 1 [Source:MGI Symbol%3BAcc:MGI:1346872];gene_id=ENSMUSG00000021754;logic_name=ensembl_havana_gene;version=17	97	59981
chr13	117602679	117602760	4	0.00794256	chr13	117602320	117987418	+	ID=gene:ENSMUSG00000021730;Name=Hcn1;biotype=protein_coding;description=hyperpolarization-activated%2C cyclic nucleotide-gated K+ 1 [Source:MGI Symbol%3BAcc:MGI:1096392];gene_id=ENSMUSG00000021730;logic_name=ensembl_havana_gene;version=8	81	360
chr14	7818821	7819027	5	0.00434912	chr14	7817957	7951588	+	ID=gene:ENSMUSG00000025278;Name=Flnb;biotype=protein_coding;description=filamin%2C beta [Source:MGI Symbol%3BAcc:MGI:2446089];gene_id=ENSMUSG00000025278;logic_name=ensembl_havana_gene;version=9	206	865
chr14	12822628	12822661	3	-0.0043827	chr14	12372563	12823079	-	ID=gene:ENSMUSG00000054423;Name=Cadps;biotype=protein_coding;description=Ca2+-dependent secretion activator [Source:MGI Symbol%3BAcc:MGI:1350922];gene_id=ENSMUSG00000054423;logic_name=ensembl_havana_gene;version=14	33	418
chr14	14120667	14120727	3	0.00459938	chr14	14112174	14120984	-	ID=gene:ENSMUSG00000021737;Name=Psmd6;biotype=protein_coding;description=proteasome (prosome%2C macropain) 26S subunit%2C non-ATPase%2C 6 [Source:MGI Symbol%3BAcc:MGI:1913663];gene_id=ENSMUSG00000021737;logic_name=ensembl_havana_gene;version=4	60	177
chr14	16243184	16243349	6	0.00892877	chr14	16238652	16249808	-	ID=gene:ENSMUSG00000021786;Name=Oxsm;biotype=protein_coding;description=3-oxoacyl-ACP synthase%2C mitochondrial [Source:MGI Symbol%3BAcc:MGI:1918397];gene_id=ENSMUSG00000021786;logic_name=ensembl_havana_gene;version=13	165	0
chr14	21989520	21989603	6	0.00038827	chr14	21983959	21989601	-	ID=gene:ENSMUSG00000039081;Name=Zfp503;biotype=protein_coding;description=zinc finger protein 503 [Source:MGI Symbol%3BAcc:MGI:1353644];gene_id=ENSMUSG00000039081;logic_name=ensembl_havana_gene;version=10	81	0
chr14	27429214	27429328	3	0.00607763	chr14	27428834	27483555	+	ID=gene:ENSMUSG00000040651;Name=Fam208a;biotype=protein_coding;description=family with sequence similarity 208%2C member A [Source:MGI Symbol%3BAcc:MGI:1921694];gene_id=ENSMUSG00000040651;logic_name=ensembl_havana_gene;version=9	114	368
chr14	30716416	30716453	4	0.0134632	chr14	30714849	30822721	+	ID=gene:ENSMUSG00000006527;Name=Sfmbt1;biotype=protein_coding;description=Scm-like with four mbt domains 1 [Source:MGI Symbol%3BAcc:MGI:1859609];gene_id=ENSMUSG00000006527;logic_name=ensembl_havana_gene;version=16	37	1568
chr14	30917271	30917377	3	-0.0120253	chr14	30908572	30923760	-	ID=gene:ENSMUSG00000006522;Name=Itih3;biotype=protein_coding;description=inter-alpha trypsin inhibitor%2C heavy chain 3 [Source:MGI Symbol%3BAcc:MGI:96620];gene_id=ENSMUSG00000006522;logic_name=ensembl_havana_gene;version=17	106	6210
chr14	31173071	31173169	3	0.125469	chr14	31170930	31216946	-	ID=gene:ENSMUSG00000021910;Name=Nisch;biotype=protein_coding;description=nischarin [Source:MGI Symbol%3BAcc:MGI:1928323];gene_id=ENSMUSG00000021910;logic_name=ensembl_havana_gene;version=15	98	11881
chr14	33447084	33447126	3	-0.0016889	chr14	33377898	33447158	-	ID=gene:ENSMUSG00000021936;Name=Mapk8;biotype=protein_coding;description=mitogen-activated protein kinase 8 [Source:MGI Symbol%3BAcc:MGI:1346861];gene_id=ENSMUSG00000021936;logic_name=ensembl_havana_gene;version=14	42	32
chr14	34589930	34591148	6	0.0749537	chr14	34590618	34600142	-	ID=gene:ENSMUSG00000021799;Name=Opn4;biotype=protein_coding;description=opsin 4 (melanopsin) [Source:MGI Symbol%3BAcc:MGI:1353425];gene_id=ENSMUSG00000021799;logic_name=ensembl_havana_gene;version=9	531	8994
chr14	46760545	46760624	3	0.0179985	chr14	46760541	46771669	+	ID=gene:ENSMUSG00000037628;Name=Cdkn3;biotype=protein_coding;description=cyclin-dependent kinase inhibitor 3 [Source:MGI Symbol%3BAcc:MGI:1919641];gene_id=ENSMUSG00000037628;logic_name=ensembl_havana_gene;version=10	79	5
chr14	46884173	46884229	3	0.0171617	chr14	46882854	47105815	+	ID=gene:ENSMUSG00000021838;Name=Samd4;biotype=protein_coding;description=sterile alpha motif domain containing 4 [Source:MGI Symbol%3BAcc:MGI:1921730];gene_id=ENSMUSG00000021838;logic_name=ensembl_havana_gene;version=17	56	0
chr14	47298270	47298474	8	0.0263425	chr14	47297508	47298542	-	ID=gene:ENSMUSG00000114977;Name=Gm9502;biotype=TEC;description=predicted gene 9502 [Source:MGI Symbol%3BAcc:MGI:3779912];gene_id=ENSMUSG00000114977;logic_name=havana;version=1	204	0
chr14	47298270	47298474	8	0.0263425	chr14	47298266	47323204	+	ID=gene:ENSMUSG00000021840;Name=Mapk1ip1l;biotype=protein_coding;description=mitogen-activated protein kinase 1 interacting protein 1-like [Source:MGI Symbol%3BAcc:MGI:2444022];gene_id=ENSMUSG00000021840;logic_name=ensembl_havana_gene;version=17	204	0
chr14	48195392	48230767	3	-0.0315548	chr14	48196760	48198030	+	ID=gene:ENSMUSG00000115555;Name=Gm49307;biotype=TEC;description=predicted gene%2C 49307 [Source:MGI Symbol%3BAcc:MGI:6118808];gene_id=ENSMUSG00000115555;logic_name=havana;version=1	1271	0
chr14	48195392	48230767	3	-0.0315548	chr14	48120823	48281575	+	ID=gene:ENSMUSG00000021846;Name=Peli2;biotype=protein_coding;description=pellino 2 [Source:MGI Symbol%3BAcc:MGI:1891445];gene_id=ENSMUSG00000021846;logic_name=ensembl_havana_gene;version=9	35375	0
chr14	49525636	49525671	3	-0.00661285	chr14	49298519	49526046	-	ID=gene:ENSMUSG00000021852;Name=Slc35f4;biotype=protein_coding;description=solute carrier family 35%2C member F4 [Source:MGI Symbol%3BAcc:MGI:1922538];gene_id=ENSMUSG00000021852;logic_name=ensembl_havana_gene;version=14	35	166
chr14	51487964	51488019	3	0.129776	chr14	51361756	51569982	+	ID=gene:ENSMUSG00000068399;Name=Gm7247;biotype=protein_coding;description=predicted gene 7247 [Source:MGI Symbol%3BAcc:MGI:3643454];gene_id=ENSMUSG00000068399;logic_name=havana;version=5	55	36003
chr14	52019729	52019874	6	0.0159536	chr14	52006077	52020733	-	ID=gene:ENSMUSG00000049295;Name=Zfp219;biotype=protein_coding;description=zinc finger protein 219 [Source:MGI Symbol%3BAcc:MGI:1917140];gene_id=ENSMUSG00000049295;logic_name=ensembl_havana_gene;version=17	145	2865
chr14	52019729	52019874	6	0.0159536	chr14	52015658	52019794	+	ID=gene:ENSMUSG00000072571;Name=Tmem253;biotype=protein_coding;description=transmembrane protein 253 [Source:MGI Symbol%3BAcc:MGI:3588246];gene_id=ENSMUSG00000072571;logic_name=ensembl_havana_gene;version=3	65	2865
chr14	54254195	54255000	4	-0.0188567	chr14	54254188	54270637	+	ID=gene:ENSMUSG00000040997;Name=Abhd4;biotype=protein_coding;description=abhydrolase domain containing 4 [Source:MGI Symbol%3BAcc:MGI:1915938];gene_id=ENSMUSG00000040997;logic_name=ensembl_havana_gene;version=13	805	67
chr14	54577184	54577257	3	0.00327895	chr14	54567472	54577558	-	ID=gene:ENSMUSG00000022178;Name=Ajuba;biotype=protein_coding;description=ajuba LIM protein [Source:MGI Symbol%3BAcc:MGI:1341886];gene_id=ENSMUSG00000022178;logic_name=ensembl_havana_gene;version=11	73	404
chr14	55113856	55113964	4	0.0516607	chr14	55106826	55116935	-	ID=gene:ENSMUSG00000022208;Name=Jph4;biotype=protein_coding;description=junctophilin 4 [Source:MGI Symbol%3BAcc:MGI:2443113];gene_id=ENSMUSG00000022208;logic_name=ensembl_havana_gene;version=12	108	1588
chr14	55114883	55115103	6	-0.000346137	chr14	55106826	55116935	-	ID=gene:ENSMUSG00000022208;Name=Jph4;biotype=protein_coding;description=junctophilin 4 [Source:MGI Symbol%3BAcc:MGI:2443113];gene_id=ENSMUSG00000022208;logic_name=ensembl_havana_gene;version=12	220	449
chr14	55709408	55709523	3	-0.0790881	chr14	55700009	55713926	-	ID=gene:ENSMUSG00000022218;Name=Tgm1;biotype=protein_coding;description=transglutaminase 1%2C K polypeptide [Source:MGI Symbol%3BAcc:MGI:98730];gene_id=ENSMUSG00000022218;logic_name=ensembl_havana_gene;version=16	115	3565
chr14	55762686	55762820	3	-0.00923177	chr14	55761428	55765138	+	ID=gene:ENSMUSG00000040432;Name=Ltb4r2;biotype=protein_coding;description=leukotriene B4 receptor 2 [Source:MGI Symbol%3BAcc:MGI:1888501];gene_id=ENSMUSG00000040432;logic_name=ensembl_havana_gene;version=5	134	1259
chr14	56365084	56365284	3	-0.00512337	chr14	56365068	56388550	+	ID=gene:ENSMUSG00000022229;Name=Atp12a;biotype=protein_coding;description=ATPase%2C H+/K+ transporting%2C nongastric%2C alpha polypeptide [Source:MGI Symbol%3BAcc:MGI:1926943];gene_id=ENSMUSG00000022229;logic_name=ensembl_havana_gene;version=3	200	17
chr14	57057812	57057921	3	0.00814692	chr14	57034460	57058100	-	ID=gene:ENSMUSG00000048582;Name=Gja3;biotype=protein_coding;description=gap junction protein%2C alpha 3 [Source:MGI Symbol%3BAcc:MGI:95714];gene_id=ENSMUSG00000048582;logic_name=ensembl_havana_gene;version=7	109	109
chr14	57058054	57058097	3	0.00296926	chr14	57034460	57058100	-	ID=gene:ENSMUSG00000048582;Name=Gja3;biotype=protein_coding;description=gap junction protein%2C alpha 3 [Source:MGI Symbol%3BAcc:MGI:95714];gene_id=ENSMUSG00000048582;logic_name=ensembl_havana_gene;version=7	43	-25
chr14	57665252	57665316	3	0.00597338	chr14	57577521	57665430	-	ID=gene:ENSMUSG00000021952;Name=Xpo4;biotype=protein_coding;description=exportin 4 [Source:MGI Symbol%3BAcc:MGI:1888526];gene_id=ENSMUSG00000021952;logic_name=ensembl_havana_gene;version=16	64	80807
chr14	57665252	57665316	3	0.00597338	chr14	57642077	57746103	-	ID=gene:ENSMUSG00000114942;Name=Gm49361;biotype=protein_coding;description=predicted gene%2C 49361 [Source:MGI Symbol%3BAcc:MGI:6121571];gene_id=ENSMUSG00000114942;logic_name=havana;version=1	64	80807
chr14	59705608	59705636	3	0.101908	chr14	59638540	60197179	-	ID=gene:ENSMUSG00000021983;Name=Atp8a2;biotype=protein_coding;description=ATPase%2C aminophospholipid transporter-like%2C class I%2C type 8A%2C member 2 [Source:MGI Symbol%3BAcc:MGI:1354710];gene_id=ENSMUSG00000021983;logic_name=ensembl_havana_gene;version=16	28	381198
chr14	62879621	62879717	3	-0.00988962	chr14	62837678	62961509	+	ID=gene:ENSMUSG00000014547;Name=Wdfy2;biotype=protein_coding;description=WD repeat and FYVE domain containing 2 [Source:MGI Symbol%3BAcc:MGI:2442811];gene_id=ENSMUSG00000014547;logic_name=ensembl_havana_gene;version=10	96	41932
chr14	64011792	64011955	3	-0.0253107	chr14	63992506	64035025	+	ID=gene:ENSMUSG00000046049;Name=Rp1l1;biotype=protein_coding;description=retinitis pigmentosa 1 homolog like 1 [Source:MGI Symbol%3BAcc:MGI:2384303];gene_id=ENSMUSG00000046049;logic_name=ensembl_havana_gene;version=7	163	19362
chr14	64323910	64324081	3	-0.0583531	chr14	64122625	64455903	-	ID=gene:ENSMUSG00000054733;Name=Msra;biotype=protein_coding;description=methionine sulfoxide reductase A [Source:MGI Symbol%3BAcc:MGI:106916];gene_id=ENSMUSG00000054733;logic_name=ensembl_havana_gene;version=9	171	92875
chr14	65262420	65262458	3	0.000497289	chr14	65192449	65262463	-	ID=gene:ENSMUSG00000007989;Name=Fzd3;biotype=protein_coding;description=frizzled class receptor 3 [Source:MGI Symbol%3BAcc:MGI:108476];gene_id=ENSMUSG00000007989;logic_name=ensembl_havana_gene;version=7	38	5
chr14	65759556	65759758	3	0.0268092	chr14	65666403	65764826	+	ID=gene:ENSMUSG00000022032;Name=Scara5;biotype=protein_coding;description=scavenger receptor class A%2C member 5 [Source:MGI Symbol%3BAcc:MGI:1918395];gene_id=ENSMUSG00000022032;logic_name=ensembl_havana_gene;version=14	202	93154
chr14	65837482	65837574	3	0.00631004	chr14	65837302	65866607	+	ID=gene:ENSMUSG00000022035;Name=Ccdc25;biotype=protein_coding;description=coiled-coil domain containing 25 [Source:MGI Symbol%3BAcc:MGI:1914429];gene_id=ENSMUSG00000022035;logic_name=ensembl_havana_gene;version=6	92	181
chr14	65953479	65953616	3	-0.00342845	chr14	65919394	65953935	-	ID=gene:ENSMUSG00000034463;Name=Scara3;biotype=protein_coding;description=scavenger receptor class A%2C member 3 [Source:MGI Symbol%3BAcc:MGI:2444418];gene_id=ENSMUSG00000034463;logic_name=ensembl_havana_gene;version=4	137	128
chr14	69174680	69174907	3	0.00246685	chr14	69171802	69175518	+	ID=gene:ENSMUSG00000044186;Name=Nkx2-6;biotype=protein_coding;description=NK2 homeobox 6 [Source:MGI Symbol%3BAcc:MGI:97351];gene_id=ENSMUSG00000044186;logic_name=ensembl_havana_gene;version=10	227	2879
chr14	69796545	69796768	3	-0.0429398	chr14	69784990	69805636	-	ID=gene:ENSMUSG00000022075;Name=Rhobtb2;biotype=protein_coding;description=Rho-related BTB domain containing 2 [Source:MGI Symbol%3BAcc:MGI:2180557];gene_id=ENSMUSG00000022075;logic_name=ensembl_havana_gene;version=7	223	8777
chr14	70554990	70555305	6	-0.0232005	chr14	70552212	70573548	+	ID=gene:ENSMUSG00000022096;Name=Hr;biotype=protein_coding;description=hairless [Source:MGI Symbol%3BAcc:MGI:96223];gene_id=ENSMUSG00000022096;logic_name=ensembl_havana_gene;version=14	315	935
chr14	76111016	76111115	3	0.0054951	chr14	76110891	76137379	+	ID=gene:ENSMUSG00000022009;Name=Nufip1;biotype=protein_coding;description=nuclear fragile X mental retardation protein interacting protein 1 [Source:MGI Symbol%3BAcc:MGI:1351474];gene_id=ENSMUSG00000022009;logic_name=ensembl_havana_gene;version=1	99	126
chr14	77234516	77234613	4	-0.133124	chr14	77156763	77721760	+	ID=gene:ENSMUSG00000022012;Name=Enox1;biotype=protein_coding;description=ecto-NOX disulfide-thiol exchanger 1 [Source:MGI Symbol%3BAcc:MGI:2444896];gene_id=ENSMUSG00000022012;logic_name=ensembl_havana_gene;version=9	97	77754
chr14	99045982	99046015	3	-0.00755648	chr14	99034544	99046134	-	ID=gene:ENSMUSG00000033186;Name=Mzt1;biotype=protein_coding;description=mitotic spindle organizing protein 1 [Source:MGI Symbol%3BAcc:MGI:1924039];gene_id=ENSMUSG00000033186;logic_name=ensembl_havana_gene;version=9	33	121
chr14	105151222	105168225	4	-0.0425305	chr14	105106751	105177327	-	ID=gene:ENSMUSG00000022119;Name=Rbm26;biotype=protein_coding;description=RNA binding motif protein 26 [Source:MGI Symbol%3BAcc:MGI:1921463];gene_id=ENSMUSG00000022119;logic_name=ensembl_havana_gene;version=15	17003	0
chr14	116465541	116465631	3	0.0719604	chr14	115092215	116525179	+	ID=gene:ENSMUSG00000022112;Name=Gpc5;biotype=protein_coding;description=glypican 5 [Source:MGI Symbol%3BAcc:MGI:1194894];gene_id=ENSMUSG00000022112;logic_name=ensembl_havana_gene;version=14	90	1373327
chr14	118593103	118593439	3	0.00607892	chr14	118482692	118706219	-	ID=gene:ENSMUSG00000032849;Name=Abcc4;biotype=protein_coding;description=ATP-binding cassette%2C sub-family C (CFTR/MRP)%2C member 4 [Source:MGI Symbol%3BAcc:MGI:2443111];gene_id=ENSMUSG00000032849;logic_name=ensembl_havana_gene;version=14	336	83492
chr14	118937985	118938100	7	0.0137686	chr14	118937976	118981697	+	ID=gene:ENSMUSG00000022136;Name=Dnajc3;biotype=protein_coding;description=DnaJ heat shock protein family (Hsp40) member C3 [Source:MGI Symbol%3BAcc:MGI:107373];gene_id=ENSMUSG00000022136;logic_name=ensembl_havana_gene;version=8	115	54
chr14	122463858	122464039	3	0.00627174	chr14	122456795	122465677	-	ID=gene:ENSMUSG00000041703;Name=Zic5;biotype=protein_coding;description=zinc finger protein of the cerebellum 5 [Source:MGI Symbol%3BAcc:MGI:1929518];gene_id=ENSMUSG00000041703;logic_name=ensembl_havana_gene;version=7	181	1619
chr14	122475725	122475822	3	-0.0024038	chr14	122475435	122479852	+	ID=gene:ENSMUSG00000061524;Name=Zic2;biotype=protein_coding;description=zinc finger protein of the cerebellum 2 [Source:MGI Symbol%3BAcc:MGI:106679];gene_id=ENSMUSG00000061524;logic_name=ensembl_havana_gene;version=8	97	342
chr15	7810907	7810969	4	0.00360148	chr15	7810846	7837575	+	ID=gene:ENSMUSG00000022144;Name=Gdnf;biotype=protein_coding;description=glial cell line derived neurotrophic factor [Source:MGI Symbol%3BAcc:MGI:107430];gene_id=ENSMUSG00000022144;logic_name=ensembl_havana_gene;version=4	62	860
chr15	9071597	9071651	4	0.0149066	chr15	9071260	9110891	+	ID=gene:ENSMUSG00000022253;Name=Nadk2;biotype=protein_coding;description=NAD kinase 2%2C mitochondrial [Source:MGI Symbol%3BAcc:MGI:1915896];gene_id=ENSMUSG00000022253;logic_name=ensembl_havana_gene;version=15	54	338
chr15	25364423	25364595	7	0.052959	chr15	25363277	25413764	-	ID=gene:ENSMUSG00000045763;Name=Basp1;biotype=protein_coding;description=brain abundant%2C membrane attached signal protein 1 [Source:MGI Symbol%3BAcc:MGI:1917600];gene_id=ENSMUSG00000045763;logic_name=ensembl_havana_gene;version=8	172	49169
chr15	25633018	25633089	4	-0.0855265	chr15	25622525	25813673	+	ID=gene:ENSMUSG00000022272;Name=Myo10;biotype=protein_coding;description=myosin X [Source:MGI Symbol%3BAcc:MGI:107716];gene_id=ENSMUSG00000022272;logic_name=ensembl_havana_gene;version=17	71	10469
chr15	31297376	31297480	3	0.0500126	chr15	31291478	31367726	-	ID=gene:ENSMUSG00000022237;Name=Ankrd33b;biotype=protein_coding;description=ankyrin repeat domain 33B [Source:MGI Symbol%3BAcc:MGI:1917904];gene_id=ENSMUSG00000022237;logic_name=ensembl_havana_gene;version=17	104	70279
chr15	37233832	37233970	3	0.0309292	chr15	37233036	37363569	+	ID=gene:ENSMUSG00000022286;Name=Grhl2;biotype=protein_coding;description=grainyhead like transcription factor 2 [Source:MGI Symbol%3BAcc:MGI:2182543];gene_id=ENSMUSG00000022286;logic_name=ensembl_havana_gene;version=16	138	797
chr15	38299377	38299441	4	0.00376375	chr15	38291463	38300706	-	ID=gene:ENSMUSG00000037465;Name=Klf10;biotype=protein_coding;description=Kruppel-like factor 10 [Source:MGI Symbol%3BAcc:MGI:1101353];gene_id=ENSMUSG00000037465;logic_name=ensembl_havana_gene;version=10	64	1270
chr15	43170490	43170584	4	0.00973804	chr15	43020794	43170826	-	ID=gene:ENSMUSG00000051920;Name=Rspo2;biotype=protein_coding;description=R-spondin 2 [Source:MGI Symbol%3BAcc:MGI:1922667];gene_id=ENSMUSG00000051920;logic_name=ensembl_havana_gene;version=7	94	234
chr15	43170587	43170643	3	0.0073405	chr15	43020794	43170826	-	ID=gene:ENSMUSG00000051920;Name=Rspo2;biotype=protein_coding;description=R-spondin 2 [Source:MGI Symbol%3BAcc:MGI:1922667];gene_id=ENSMUSG00000051920;logic_name=ensembl_havana_gene;version=7	56	175
chr15	55112674	55112712	3	0.00341279	chr15	55112317	55259271	+	ID=gene:ENSMUSG00000022419;Name=Deptor;biotype=protein_coding;description=DEP domain containing MTOR-interacting protein [Source:MGI Symbol%3BAcc:MGI:2146322];gene_id=ENSMUSG00000022419;logic_name=ensembl_havana_gene;version=16	38	870
chr15	55676332	55676437	3	0.0227319	chr15	55636388	55906949	-	ID=gene:ENSMUSG00000060429;Name=Sntb1;biotype=protein_coding;description=syntrophin%2C basic 1 [Source:MGI Symbol%3BAcc:MGI:101781];gene_id=ENSMUSG00000060429;logic_name=ensembl_havana_gene;version=12	105	230512
chr15	57726733	57727309	4	-0.00369245	chr15	57694665	57839832	+	ID=gene:ENSMUSG00000071757;Name=Zhx2;biotype=protein_coding;description=zinc fingers and homeoboxes 2 [Source:MGI Symbol%3BAcc:MGI:2683087];gene_id=ENSMUSG00000071757;logic_name=ensembl_havana_gene;version=10	576	32067
chr15	58415597	58415642	4	0.0110087	chr15	58415468	58457740	+	ID=gene:ENSMUSG00000037119;Name=Fam91a1;biotype=protein_coding;description=family with sequence similarity 91%2C member A1 [Source:MGI Symbol%3BAcc:MGI:1277178];gene_id=ENSMUSG00000037119;logic_name=ensembl_havana_gene;version=4	45	130
chr15	59005374	59005517	3	0.0943723	chr15	58941234	59082005	-	ID=gene:ENSMUSG00000022353;Name=Mtss1;biotype=protein_coding;description=metastasis suppressor 1 [Source:MGI Symbol%3BAcc:MGI:2384818];gene_id=ENSMUSG00000022353;logic_name=ensembl_havana_gene;version=10	143	35080
chr15	60823486	60823727	6	-0.0013254	chr15	60818994	60853778	-	ID=gene:ENSMUSG00000072568;Name=Fam84b;biotype=protein_coding;description=family with sequence similarity 84%2C member B [Source:MGI Symbol%3BAcc:MGI:3026924];gene_id=ENSMUSG00000072568;logic_name=ensembl_havana_gene;version=4	241	522
chr15	64382196	64382267	4	-0.000742181	chr15	64086857	64382919	-	ID=gene:ENSMUSG00000022377;Name=Asap1;biotype=protein_coding;description=ArfGAP with SH3 domain%2C ankyrin repeat and PH domain1 [Source:MGI Symbol%3BAcc:MGI:1342335];gene_id=ENSMUSG00000022377;logic_name=ensembl_havana_gene;version=16	71	652
chr15	68928764	68928848	3	0.00439857	chr15	68928420	69101211	+	ID=gene:ENSMUSG00000022332;Name=Khdrbs3;biotype=protein_coding;description=KH domain containing%2C RNA binding%2C signal transduction associated 3 [Source:MGI Symbol%3BAcc:MGI:1313312];gene_id=ENSMUSG00000022332;logic_name=ensembl_havana_gene;version=8	84	345
chr15	72931933	72946224	3	0.0111177	chr15	72589620	73061204	-	ID=gene:ENSMUSG00000047921;Name=Trappc9;biotype=protein_coding;description=trafficking protein particle complex 9 [Source:MGI Symbol%3BAcc:MGI:1923760];gene_id=ENSMUSG00000047921;logic_name=ensembl_havana_gene;version=16	14291	109588
chr15	73645002	73645182	4	0.00211121	chr15	73577424	73645762	-	ID=gene:ENSMUSG00000079020;Name=Slc45a4;biotype=protein_coding;description=solute carrier family 45%2C member 4 [Source:MGI Symbol%3BAcc:MGI:2146236];gene_id=ENSMUSG00000079020;logic_name=ensembl_havana_gene;version=9	180	-20259
chr15	75713267	75713383	3	-0.023884	chr15	75704280	75715485	+	ID=gene:ENSMUSG00000022580;Name=Rhpn1;biotype=protein_coding;description=rhophilin%2C Rho GTPase binding protein 1 [Source:MGI Symbol%3BAcc:MGI:1098783];gene_id=ENSMUSG00000022580;logic_name=ensembl_havana_gene;version=13	116	8980
chr15	75910248	75910578	7	0.00179388	chr15	75909735	75914535	+	ID=gene:ENSMUSG00000103906;Name=Tigd5;biotype=protein_coding;description=tigger transposable element derived 5 [Source:MGI Symbol%3BAcc:MGI:2145902];gene_id=ENSMUSG00000103906;logic_name=havana;version=1	330	514
chr15	76178780	76178913	4	-0.0216731	chr15	76170974	76232574	-	ID=gene:ENSMUSG00000022565;Name=Plec;biotype=protein_coding;description=plectin [Source:MGI Symbol%3BAcc:MGI:1277961];gene_id=ENSMUSG00000022565;logic_name=ensembl_havana_gene;version=15	133	16797
chr15	76204360	76204416	3	0.0466107	chr15	76170974	76232574	-	ID=gene:ENSMUSG00000022565;Name=Plec;biotype=protein_coding;description=plectin [Source:MGI Symbol%3BAcc:MGI:1277961];gene_id=ENSMUSG00000022565;logic_name=ensembl_havana_gene;version=15	56	1905
chr15	76289844	76294090	5	-0.031947	chr15	76268089	76292572	+	ID=gene:ENSMUSG00000049653;Name=Spatc1;biotype=protein_coding;description=spermatogenesis and centriole associated 1 [Source:MGI Symbol%3BAcc:MGI:1921531];gene_id=ENSMUSG00000049653;logic_name=ensembl_havana_gene;version=5	2728	0
chr15	76722215	76722289	4	-0.0143942	chr15	76721465	76723845	-	ID=gene:ENSMUSG00000116138;Name=C030006K11Rik;biotype=protein_coding;description=RIKEN cDNA C030006K11 [Source:NCBI gene%3BAcc:223665];gene_id=ENSMUSG00000116138;logic_name=ensembl_havana_gene;version=1	74	1556
chr15	76853459	76853865	8	-0.00475271	chr15	76851609	76871435	-	ID=gene:ENSMUSG00000022526;Name=Zfp251;biotype=protein_coding;description=zinc finger protein 251 [Source:MGI Symbol%3BAcc:MGI:1918841];gene_id=ENSMUSG00000022526;logic_name=ensembl_havana_gene;version=8	406	17570
chr15	76868939	76869036	3	-0.00241595	chr15	76851609	76871435	-	ID=gene:ENSMUSG00000022526;Name=Zfp251;biotype=protein_coding;description=zinc finger protein 251 [Source:MGI Symbol%3BAcc:MGI:1918841];gene_id=ENSMUSG00000022526;logic_name=ensembl_havana_gene;version=8	97	2399
chr15	78681630	78681867	3	0.0409846	chr15	78667331	78718771	-	ID=gene:ENSMUSG00000043460;Name=Elfn2;biotype=protein_coding;description=leucine rich repeat and fibronectin type III%2C extracellular 2 [Source:MGI Symbol%3BAcc:MGI:3608416];gene_id=ENSMUSG00000043460;logic_name=ensembl_havana_gene;version=7	237	36246
chr15	79159245	79159325	3	0.0847939	chr15	79154908	79165240	-	ID=gene:ENSMUSG00000033006;Name=Sox10;biotype=protein_coding;description=SRY (sex determining region Y)-box 10 [Source:MGI Symbol%3BAcc:MGI:98358];gene_id=ENSMUSG00000033006;logic_name=ensembl_havana_gene;version=10	80	5181
chr15	79163629	79163812	3	8.16868e-05	chr15	79154908	79165240	-	ID=gene:ENSMUSG00000033006;Name=Sox10;biotype=protein_coding;description=SRY (sex determining region Y)-box 10 [Source:MGI Symbol%3BAcc:MGI:98358];gene_id=ENSMUSG00000033006;logic_name=ensembl_havana_gene;version=10	183	694
chr15	80013085	80013204	3	0.0120169	chr15	79995874	80014977	-	ID=gene:ENSMUSG00000000489;Name=Pdgfb;biotype=protein_coding;description=platelet derived growth factor%2C B polypeptide [Source:MGI Symbol%3BAcc:MGI:97528];gene_id=ENSMUSG00000000489;logic_name=ensembl_havana_gene;version=7	119	1604
chr15	80173864	80173909	3	-0.025684	chr15	80173721	80215519	+	ID=gene:ENSMUSG00000042428;Name=Mgat3;biotype=protein_coding;description=mannoside acetylglucosaminyltransferase 3 [Source:MGI Symbol%3BAcc:MGI:104532];gene_id=ENSMUSG00000042428;logic_name=ensembl_havana_gene;version=6	45	144
chr15	80977778	80977808	3	0.00145192	chr15	80977765	81012290	+	ID=gene:ENSMUSG00000042303;Name=Sgsm3;biotype=protein_coding;description=small G protein signaling modulator 3 [Source:MGI Symbol%3BAcc:MGI:1916329];gene_id=ENSMUSG00000042303;logic_name=ensembl_havana_gene;version=19	30	14
chr15	83149215	83149272	3	0.0015534	chr15	83125976	83149384	-	ID=gene:ENSMUSG00000041815;Name=Poldip3;biotype=protein_coding;description=polymerase (DNA-directed)%2C delta interacting protein 3 [Source:MGI Symbol%3BAcc:MGI:1921076];gene_id=ENSMUSG00000041815;logic_name=ensembl_havana_gene;version=14	57	64
chr15	83420731	83420879	3	0.0526086	chr15	83375607	83464606	-	ID=gene:ENSMUSG00000016664;Name=Pacsin2;biotype=protein_coding;description=protein kinase C and casein kinase substrate in neurons 2 [Source:MGI Symbol%3BAcc:MGI:1345153];gene_id=ENSMUSG00000016664;logic_name=ensembl_havana_gene;version=16	148	11971
chr15	84294140	84294280	3	-0.036748	chr15	84232043	84315688	+	ID=gene:ENSMUSG00000022438;Name=Parvb;biotype=protein_coding;description=parvin%2C beta [Source:MGI Symbol%3BAcc:MGI:2153063];gene_id=ENSMUSG00000022438;logic_name=ensembl_havana_gene;version=6	140	62098
chr15	84417125	84417276	3	-0.0480087	chr15	84379203	84447097	-	ID=gene:ENSMUSG00000062760;Name=1810041L15Rik;biotype=protein_coding;description=RIKEN cDNA 1810041L15 gene [Source:MGI Symbol%3BAcc:MGI:1919551];gene_id=ENSMUSG00000062760;logic_name=ensembl_havana_gene;version=10	151	18006
chr15	85131689	85131829	3	-0.00378016	chr15	85064689	85131964	-	ID=gene:ENSMUSG00000022432;Name=Smc1b;biotype=protein_coding;description=structural maintenance of chromosomes 1B [Source:MGI Symbol%3BAcc:MGI:2154049];gene_id=ENSMUSG00000022432;logic_name=ensembl_havana_gene;version=7	140	128
chr15	85559932	85560036	3	0.0499102	chr15	85535437	85582473	-	ID=gene:ENSMUSG00000022382;Name=Wnt7b;biotype=protein_coding;description=wingless-type MMTV integration site family%2C member 7B [Source:MGI Symbol%3BAcc:MGI:98962];gene_id=ENSMUSG00000022382;logic_name=ensembl_havana_gene;version=15	104	18034
chr15	86346087	86346185	3	0.0396598	chr15	86214459	86498503	+	ID=gene:ENSMUSG00000051864;Name=Tbc1d22a;biotype=protein_coding;description=TBC1 domain family%2C member 22a [Source:MGI Symbol%3BAcc:MGI:1289265];gene_id=ENSMUSG00000051864;logic_name=ensembl_havana_gene;version=10	98	131629
chr15	89378593	89378760	3	0.00813496	chr15	89377449	89379282	-	ID=gene:ENSMUSG00000047394;Name=Odf3b;biotype=protein_coding;description=outer dense fiber of sperm tails 3B [Source:MGI Symbol%3BAcc:MGI:1917363];gene_id=ENSMUSG00000047394;logic_name=ensembl_havana_gene;version=8	167	165
chr15	89425584	89425765	3	0.00491127	chr15	89416405	89425863	-	ID=gene:ENSMUSG00000078937;Name=Cpt1b;biotype=protein_coding;description=carnitine palmitoyltransferase 1b%2C muscle [Source:MGI Symbol%3BAcc:MGI:1098297];gene_id=ENSMUSG00000078937;logic_name=ensembl_havana_gene;version=8	181	97
chr15	89425584	89425765	3	0.00491127	chr15	89416405	89429696	-	ID=gene:ENSMUSG00000116461;Name=AC137513.1;biotype=protein_coding;gene_id=ENSMUSG00000116461;logic_name=havana;version=1	181	97
chr15	89558359	89558416	3	-0.189866	chr15	89499623	89560261	+	ID=gene:ENSMUSG00000022623;Name=Shank3;biotype=protein_coding;description=SH3 and multiple ankyrin repeat domains 3 [Source:MGI Symbol%3BAcc:MGI:1930016];gene_id=ENSMUSG00000022623;logic_name=ensembl_havana_gene;version=16	57	58503
chr15	94403305	94403429	3	0.0149178	chr15	94270163	94465418	-	ID=gene:ENSMUSG00000022449;Name=Adamts20;biotype=protein_coding;description=a disintegrin-like and metallopeptidase (reprolysin type) with thrombospondin type 1 motif%2C 20 [Source:MGI Symbol%3BAcc:MGI:2660628];gene_id=ENSMUSG00000022449;logic_name=ensembl_havana_gene;version=14	124	921
chr15	97817495	97817679	3	0.0222183	chr15	97792664	97844502	-	ID=gene:ENSMUSG00000022475;Name=Hdac7;biotype=protein_coding;description=histone deacetylase 7 [Source:MGI Symbol%3BAcc:MGI:1891835];gene_id=ENSMUSG00000022475;logic_name=ensembl_havana_gene;version=19	184	14088
chr15	98567908	98568012	3	-0.0014605	chr15	98538689	98570923	-	ID=gene:ENSMUSG00000011960;Name=Ccnt1;biotype=protein_coding;description=cyclin T1 [Source:MGI Symbol%3BAcc:MGI:1328363];gene_id=ENSMUSG00000011960;logic_name=ensembl_havana_gene;version=12	104	585
chr15	98776589	98776639	3	0.00714857	chr15	98770712	98778150	-	ID=gene:ENSMUSG00000022996;Name=Wnt10b;biotype=protein_coding;description=wingless-type MMTV integration site family%2C member 10B [Source:MGI Symbol%3BAcc:MGI:108061];gene_id=ENSMUSG00000022996;logic_name=ensembl_havana_gene;version=15	50	390
chr15	99704382	99704582	4	0.102902	chr15	99702176	99705490	-	ID=gene:ENSMUSG00000091604;Name=Gm17349;biotype=protein_coding;description=predicted gene%2C 17349 [Source:MGI Symbol%3BAcc:MGI:4936983];gene_id=ENSMUSG00000091604;logic_name=ensembl;version=2	200	2096
chr15	99704382	99704582	4	0.102902	chr15	99702129	99713991	+	ID=gene:ENSMUSG00000023018;Name=Smarcd1;biotype=protein_coding;description=SWI/SNF related%2C matrix associated%2C actin dependent regulator of chromatin%2C subfamily d%2C member 1 [Source:MGI Symbol%3BAcc:MGI:1933623];gene_id=ENSMUSG00000023018;logic_name=ensembl_havana_gene;version=5	200	2096
chr15	100462078	100462240	3	-0.00790348	chr15	100459740	100468691	-	ID=gene:ENSMUSG00000097827;Name=5330439K02Rik;biotype=bidirectional_promoter_lncRNA;description=RIKEN cDNA 5330439K02 gene [Source:MGI Symbol%3BAcc:MGI:1925532];gene_id=ENSMUSG00000097827;logic_name=havana;version=1	162	-6794
chr15	100615586	100615683	3	0.0061078	chr15	100615349	100620761	+	ID=gene:ENSMUSG00000000346;Name=Dazap2;biotype=protein_coding;description=DAZ associated protein 2 [Source:MGI Symbol%3BAcc:MGI:1344344];gene_id=ENSMUSG00000000346;logic_name=ensembl_havana_gene;version=9	97	0
chr15	100723605	100723685	3	0.0336456	chr15	100691813	100729376	-	ID=gene:ENSMUSG00000037280;Name=Galnt6;biotype=protein_coding;description=polypeptide N-acetylgalactosaminyltransferase 6 [Source:MGI Symbol%3BAcc:MGI:1891640];gene_id=ENSMUSG00000037280;logic_name=ensembl_havana_gene;version=12	80	5691
chr15	101046584	101046696	3	0.00730802	chr15	101046342	101047397	-	ID=gene:ENSMUSG00000113558;Name=Gm47841;biotype=protein_coding;description=predicted gene%2C 47841 [Source:MGI Symbol%3BAcc:MGI:6097044];gene_id=ENSMUSG00000113558;logic_name=havana;version=1	112	7703
chr15	101266776	101266936	5	-0.0128725	chr15	101254269	101274795	+	ID=gene:ENSMUSG00000023034;Name=Nr4a1;biotype=protein_coding;description=nuclear receptor subfamily 4%2C group A%2C member 1 [Source:MGI Symbol%3BAcc:MGI:1352454];gene_id=ENSMUSG00000023034;logic_name=ensembl_havana_gene;version=7	160	0
chr15	101346266	101350114	3	0.0836495	chr15	101347444	101370162	-	ID=gene:ENSMUSG00000037185;Name=Krt80;biotype=protein_coding;description=keratin 80 [Source:MGI Symbol%3BAcc:MGI:1921377];gene_id=ENSMUSG00000037185;logic_name=ensembl_havana_gene;version=9	2671	17599
chr15	101412515	101412597	3	0.00691027	chr15	101411043	101430313	+	ID=gene:ENSMUSG00000023039;Name=Krt7;biotype=protein_coding;description=keratin 7 [Source:MGI Symbol%3BAcc:MGI:96704];gene_id=ENSMUSG00000023039;logic_name=ensembl_havana_gene;version=17	82	113
chr15	101786127	101786292	3	0.00950742	chr15	101776172	101786460	-	ID=gene:ENSMUSG00000056605;Name=Krt72;biotype=protein_coding;description=keratin 72 [Source:MGI Symbol%3BAcc:MGI:2146034];gene_id=ENSMUSG00000056605;logic_name=ensembl_havana_gene;version=7	165	166
chr15	102106611	102106771	3	0.0385581	chr15	102100413	102116401	+	ID=gene:ENSMUSG00000037003;Name=Tns2;biotype=protein_coding;description=tensin 2 [Source:MGI Symbol%3BAcc:MGI:2387586];gene_id=ENSMUSG00000037003;logic_name=ensembl_havana_gene;version=16	160	6199
chr15	102118172	102118295	3	0.0897477	chr15	102116528	102136234	-	ID=gene:ENSMUSG00000036966;Name=Spryd3;biotype=protein_coding;description=SPRY domain containing 3 [Source:MGI Symbol%3BAcc:MGI:2446175];gene_id=ENSMUSG00000036966;logic_name=ensembl_havana_gene;version=15	123	17920
chr15	102160557	102160685	6	-0.088924	chr15	102150526	102163469	+	ID=gene:ENSMUSG00000023045;Name=Soat2;biotype=protein_coding;description=sterol O-acyltransferase 2 [Source:MGI Symbol%3BAcc:MGI:1332226];gene_id=ENSMUSG00000023045;logic_name=ensembl_havana_gene;version=13	128	9983
chr15	102256860	102257118	5	-0.0311294	chr15	102234938	102257517	-	ID=gene:ENSMUSG00000001288;Name=Rarg;biotype=protein_coding;description=retinoic acid receptor%2C gamma [Source:MGI Symbol%3BAcc:MGI:97858];gene_id=ENSMUSG00000001288;logic_name=ensembl_havana_gene;version=15	258	404
chr15	103011387	103011479	3	0.0413214	chr15	102967443	103017429	+	ID=gene:ENSMUSG00000022485;Name=Hoxc5;biotype=protein_coding;description=homeobox C5 [Source:MGI Symbol%3BAcc:MGI:96196];gene_id=ENSMUSG00000022485;logic_name=ensembl_havana_gene;version=3	92	12674
chr15	103011387	103011479	3	0.0413214	chr15	102998257	103011881	+	ID=gene:ENSMUSG00000001661;Name=Hoxc6;biotype=protein_coding;description=homeobox C6 [Source:MGI Symbol%3BAcc:MGI:96197];gene_id=ENSMUSG00000001661;logic_name=ensembl_havana_gene;version=5	92	12674
chr16	3744322	3744595	3	0.0201714	chr16	3744093	3750790	+	ID=gene:ENSMUSG00000022529;Name=Zfp263;biotype=protein_coding;description=zinc finger protein 263 [Source:MGI Symbol%3BAcc:MGI:1921370];gene_id=ENSMUSG00000022529;logic_name=ensembl_havana_gene;version=11	273	224
chr16	17233691	17233795	3	0.00174047	chr16	17233572	17263430	+	ID=gene:ENSMUSG00000050240;Name=Hic2;biotype=protein_coding;description=hypermethylated in cancer 2 [Source:MGI Symbol%3BAcc:MGI:1929869];gene_id=ENSMUSG00000050240;logic_name=ensembl_havana_gene;version=16	104	105
chr16	17802858	17803009	3	-0.0260618	chr16	17797282	17808293	+	ID=gene:ENSMUSG00000012017;Name=Scarf2;biotype=protein_coding;description=scavenger receptor class F%2C member 2 [Source:MGI Symbol%3BAcc:MGI:1858430];gene_id=ENSMUSG00000012017;logic_name=ensembl_havana_gene;version=4	151	5577
chr16	17895129	17895319	3	0.0270712	chr16	17894223	17897922	+	ID=gene:ENSMUSG00000041566;Name=Tssk1;biotype=protein_coding;description=testis-specific serine kinase 1 [Source:MGI Symbol%3BAcc:MGI:1347557];gene_id=ENSMUSG00000041566;logic_name=ensembl_havana_gene;version=3	190	927
chr16	17895129	17895319	3	0.0270712	chr16	17839482	17898562	-	ID=gene:ENSMUSG00000003166;Name=Dgcr2;biotype=protein_coding;description=DiGeorge syndrome critical region gene 2 [Source:MGI Symbol%3BAcc:MGI:892866];gene_id=ENSMUSG00000003166;logic_name=ensembl_havana_gene;version=20	190	927
chr16	18582247	18582371	4	-0.0166659	chr16	18580979	18590671	-	ID=gene:ENSMUSG00000009097;Name=Tbx1;biotype=protein_coding;description=T-box 1 [Source:MGI Symbol%3BAcc:MGI:98493];gene_id=ENSMUSG00000009097;logic_name=ensembl_havana_gene;version=10	124	4598
chr16	18625188	18625389	3	0.061681	chr16	18620466	18626427	-	ID=gene:ENSMUSG00000116594;Name=AC133488.1;biotype=protein_coding;gene_id=ENSMUSG00000116594;logic_name=havana;version=1	201	4549
chr16	18625188	18625389	3	0.061681	chr16	18620502	18629954	-	ID=gene:ENSMUSG00000072214;Name=Sept5;biotype=protein_coding;description=septin 5 [Source:MGI Symbol%3BAcc:MGI:1195461];gene_id=ENSMUSG00000072214;logic_name=ensembl_havana_gene;version=7	201	4549
chr16	20241075	20241100	3	0.000346157	chr16	20233303	20241358	-	ID=gene:ENSMUSG00000041205;Name=Map6d1;biotype=protein_coding;description=MAP6 domain containing 1 [Source:MGI Symbol%3BAcc:MGI:3607784];gene_id=ENSMUSG00000041205;logic_name=ensembl_havana_gene;version=8	25	258
chr16	20426085	20426352	4	0.00532332	chr16	20331303	20426394	-	ID=gene:ENSMUSG00000022822;Name=Abcc5;biotype=protein_coding;description=ATP-binding cassette%2C sub-family C (CFTR/MRP)%2C member 5 [Source:MGI Symbol%3BAcc:MGI:1351644];gene_id=ENSMUSG00000022822;logic_name=ensembl_havana_gene;version=16	267	42
chr16	20611412	20611500	3	0.00749739	chr16	20605374	20611735	-	ID=gene:ENSMUSG00000033809;Name=Alg3;biotype=protein_coding;description=asparagine-linked glycosylation 3 (alpha-1%2C3-mannosyltransferase) [Source:MGI Symbol%3BAcc:MGI:1098592];gene_id=ENSMUSG00000033809;logic_name=ensembl_havana_gene;version=15	88	235
chr16	23513805	23514024	4	-0.00616859	chr16	23449417	23520815	-	ID=gene:ENSMUSG00000022887;Name=Masp1;biotype=protein_coding;description=mannan-binding lectin serine peptidase 1 [Source:MGI Symbol%3BAcc:MGI:88492];gene_id=ENSMUSG00000022887;logic_name=ensembl_havana_gene;version=9	219	6566
chr16	23981366	23981531	4	-0.00882478	chr16	23965052	23988852	-	ID=gene:ENSMUSG00000022508;Name=Bcl6;biotype=protein_coding;description=B cell leukemia/lymphoma 6 [Source:MGI Symbol%3BAcc:MGI:107187];gene_id=ENSMUSG00000022508;logic_name=ensembl_havana_gene;version=5	165	7081
chr16	24394897	24395020	3	-0.0477508	chr16	24393507	24992578	+	ID=gene:ENSMUSG00000033306;Name=Lpp;biotype=protein_coding;description=LIM domain containing preferred translocation partner in lipoma [Source:MGI Symbol%3BAcc:MGI:2441849];gene_id=ENSMUSG00000033306;logic_name=ensembl_havana_gene;version=15	123	1548
chr16	26105419	26105501	4	-0.0053319	chr16	25959288	26105784	-	ID=gene:ENSMUSG00000038168;Name=P3h2;biotype=protein_coding;description=prolyl 3-hydroxylase 2 [Source:MGI Symbol%3BAcc:MGI:2146663];gene_id=ENSMUSG00000038168;logic_name=ensembl_havana_gene;version=5	82	283
chr16	28445127	28445336	5	0.0041824	chr16	28160098	28753068	-	ID=gene:ENSMUSG00000022523;Name=Fgf12;biotype=protein_coding;description=fibroblast growth factor 12 [Source:MGI Symbol%3BAcc:MGI:109183];gene_id=ENSMUSG00000022523;logic_name=ensembl_havana_gene;version=10	209	739
chr16	28446818	28446858	3	-0.00307599	chr16	28160098	28753068	-	ID=gene:ENSMUSG00000022523;Name=Fgf12;biotype=protein_coding;description=fibroblast growth factor 12 [Source:MGI Symbol%3BAcc:MGI:109183];gene_id=ENSMUSG00000022523;logic_name=ensembl_havana_gene;version=10	40	118093
chr16	28564983	28565055	3	-0.00534863	chr16	28160098	28753068	-	ID=gene:ENSMUSG00000022523;Name=Fgf12;biotype=protein_coding;description=fibroblast growth factor 12 [Source:MGI Symbol%3BAcc:MGI:109183];gene_id=ENSMUSG00000022523;logic_name=ensembl_havana_gene;version=10	72	188188
chr16	30599757	30599867	3	0.000822651	chr16	30599723	30602797	+	ID=gene:ENSMUSG00000046546;Name=Fam43a;biotype=protein_coding;description=family with sequence similarity 43%2C member A [Source:MGI Symbol%3BAcc:MGI:2676309];gene_id=ENSMUSG00000046546;logic_name=ensembl_havana_gene;version=3	110	35
chr16	30600637	30601132	10	-0.00939603	chr16	30599723	30602797	+	ID=gene:ENSMUSG00000046546;Name=Fam43a;biotype=protein_coding;description=family with sequence similarity 43%2C member A [Source:MGI Symbol%3BAcc:MGI:2676309];gene_id=ENSMUSG00000046546;logic_name=ensembl_havana_gene;version=3	495	915
chr16	31948127	31948271	5	0.00338112	chr16	31947050	31948494	-	ID=gene:ENSMUSG00000107002;Name=0610012G03Rik;biotype=protein_coding;description=RIKEN cDNA 0610012G03 gene [Source:MGI Symbol%3BAcc:MGI:1913301];gene_id=ENSMUSG00000107002;logic_name=havana;version=1	144	250
chr16	32246977	32247023	3	0.00483149	chr16	32230112	32247158	-	ID=gene:ENSMUSG00000035764;Name=Fbxo45;biotype=protein_coding;description=F-box protein 45 [Source:MGI Symbol%3BAcc:MGI:2447775];gene_id=ENSMUSG00000035764;logic_name=ensembl_havana_gene;version=5	46	2
chr16	32824103	32824351	3	-0.0105241	chr16	32821703	32877766	-	ID=gene:ENSMUSG00000035629;Name=Rubcn;biotype=protein_coding;description=RUN domain and cysteine-rich domain containing%2C Beclin 1-interacting protein [Source:MGI Symbol%3BAcc:MGI:1915160];gene_id=ENSMUSG00000035629;logic_name=ensembl_havana_gene;version=18	248	569
chr16	34573064	34573112	3	0.00844112	chr16	33969073	34573532	-	ID=gene:ENSMUSG00000061751;Name=Kalrn;biotype=protein_coding;description=kalirin%2C RhoGEF kinase [Source:MGI Symbol%3BAcc:MGI:2685385];gene_id=ENSMUSG00000061751;logic_name=ensembl_havana_gene;version=16	48	-59038
chr16	34913975	34914096	3	0.0561143	chr16	34745210	35002420	+	ID=gene:ENSMUSG00000022836;Name=Mylk;biotype=protein_coding;description=myosin%2C light polypeptide kinase [Source:MGI Symbol%3BAcc:MGI:894806];gene_id=ENSMUSG00000022836;logic_name=ensembl_havana_gene;version=11	121	129026
chr16	35732890	35743999	4	0.0630113	chr16	35694062	35769356	-	ID=gene:ENSMUSG00000022848;Name=Dirc2;biotype=protein_coding;description=disrupted in renal carcinoma 2 (human) [Source:MGI Symbol%3BAcc:MGI:2387188];gene_id=ENSMUSG00000022848;logic_name=ensembl_havana_gene;version=8	11109	25357
chr16	38713263	38742181	9	0.00440412	chr16	38598340	38713274	-	ID=gene:ENSMUSG00000022799;Name=Arhgap31;biotype=protein_coding;description=Rho GTPase activating protein 31 [Source:MGI Symbol%3BAcc:MGI:1333857];gene_id=ENSMUSG00000022799;logic_name=ensembl_havana_gene;version=4	11	-78
chr16	44536842	44536955	3	0.118079	chr16	44485049	44558897	-	ID=gene:ENSMUSG00000022687;Name=Boc;biotype=protein_coding;description=biregional cell adhesion molecule-related/down-regulated by oncogenes (Cdon) binding protein [Source:MGI Symbol%3BAcc:MGI:2151153];gene_id=ENSMUSG00000022687;logic_name=ensembl_havana_gene;version=12	113	21915
chr16	49855740	49855782	4	0.00702644	chr16	49800533	49915010	+	ID=gene:ENSMUSG00000055447;Name=Cd47;biotype=protein_coding;description=CD47 antigen (Rh-related antigen%2C integrin-associated signal transducer) [Source:MGI Symbol%3BAcc:MGI:96617];gene_id=ENSMUSG00000055447;logic_name=ensembl_havana_gene;version=19	42	87
chr16	57391275	57391336	3	0.0118343	chr16	57302000	57606864	-	ID=gene:ENSMUSG00000022748;Name=Cmss1;biotype=protein_coding;description=cms small ribosomal subunit 1 [Source:MGI Symbol%3BAcc:MGI:1913747];gene_id=ENSMUSG00000022748;logic_name=ensembl_havana_gene;version=8	61	215531
chr16	57391275	57391336	3	0.0118343	chr16	57353093	57573126	+	ID=gene:ENSMUSG00000043336;Name=Filip1l;biotype=protein_coding;description=filamin A interacting protein 1-like [Source:MGI Symbol%3BAcc:MGI:1925999];gene_id=ENSMUSG00000043336;logic_name=ensembl_havana_gene;version=14	61	215531
chr16	58717669	58717793	3	-0.0981773	chr16	58717433	58719070	-	ID=gene:ENSMUSG00000047293;Name=Gpr15;biotype=protein_coding;description=G protein-coupled receptor 15 [Source:MGI Symbol%3BAcc:MGI:1918473];gene_id=ENSMUSG00000047293;logic_name=ensembl_havana_gene;version=7	124	931
chr16	76342874	76343092	3	0.0470307	chr16	76287400	76373827	-	ID=gene:ENSMUSG00000048490;Name=Nrip1;biotype=protein_coding;description=nuclear receptor interacting protein 1 [Source:MGI Symbol%3BAcc:MGI:1315213];gene_id=ENSMUSG00000048490;logic_name=ensembl_havana_gene;version=14	218	29957
chr16	78371652	78371785	3	-0.0704018	chr16	78332637	78377192	-	ID=gene:ENSMUSG00000022863;Name=Btg3;biotype=protein_coding;description=B cell translocation gene 3 [Source:MGI Symbol%3BAcc:MGI:109532];gene_id=ENSMUSG00000022863;logic_name=ensembl_havana_gene;version=15	133	5025
chr16	90142629	90142894	4	0.0020749	chr16	89787111	90143769	-	ID=gene:ENSMUSG00000002489;Name=Tiam1;biotype=protein_coding;description=T cell lymphoma invasion and metastasis 1 [Source:MGI Symbol%3BAcc:MGI:103306];gene_id=ENSMUSG00000002489;logic_name=ensembl_havana_gene;version=16	265	393
chr16	90950390	90950521	3	-0.0615257	chr16	90936092	91011308	-	ID=gene:ENSMUSG00000022973;Name=Synj1;biotype=protein_coding;description=synaptojanin 1 [Source:MGI Symbol%3BAcc:MGI:1354961];gene_id=ENSMUSG00000022973;logic_name=ensembl_havana_gene;version=18	131	60574
chr16	93919224	93919356	3	0.00629487	chr16	93919031	94008837	-	ID=gene:ENSMUSG00000047109;Name=Cldn14;biotype=protein_coding;description=claudin 14 [Source:MGI Symbol%3BAcc:MGI:1860425];gene_id=ENSMUSG00000047109;logic_name=ensembl_havana_gene;version=13	132	10211
chr16	94189051	94189170	4	0.0830405	chr16	94128882	94313571	-	ID=gene:ENSMUSG00000040820;Name=Hlcs;biotype=protein_coding;description=holocarboxylase synthetase (biotin- [propriony-Coenzyme A-carboxylase (ATP-hydrolysing)] ligase) [Source:MGI Symbol%3BAcc:MGI:894646];gene_id=ENSMUSG00000040820;logic_name=ensembl_havana_gene;version=16	119	98756
chr16	97611164	97611309	3	-0.0379444	chr16	97564682	97611195	-	ID=gene:ENSMUSG00000000385;Name=Tmprss2;biotype=protein_coding;description=transmembrane protease%2C serine 2 [Source:MGI Symbol%3BAcc:MGI:1354381];gene_id=ENSMUSG00000000385;logic_name=ensembl_havana_gene;version=8	31	0
chr17	5849556	5849653	3	0.0613139	chr17	5841329	5931954	+	ID=gene:ENSMUSG00000002365;Name=Snx9;biotype=protein_coding;description=sorting nexin 9 [Source:MGI Symbol%3BAcc:MGI:1913866];gene_id=ENSMUSG00000002365;logic_name=ensembl_havana_gene;version=10	97	8177
chr17	6948243	6948531	4	0.033982	chr17	6904413	6948682	-	ID=gene:ENSMUSG00000023806;Name=Rsph3b;biotype=protein_coding;description=radial spoke 3B homolog (Chlamydomonas) [Source:MGI Symbol%3BAcc:MGI:3630308];gene_id=ENSMUSG00000023806;logic_name=ensembl_havana_gene;version=10	288	0
chr17	7945776	7945904	7	0.011073	chr17	7945614	7979824	+	ID=gene:ENSMUSG00000073471;Name=Rsph3a;biotype=protein_coding;description=radial spoke 3A homolog (Chlamydomonas) [Source:MGI Symbol%3BAcc:MGI:1914082];gene_id=ENSMUSG00000073471;logic_name=ensembl_havana_gene;version=3	128	163
chr17	8435154	8435202	3	-0.0555248	chr17	8434423	8442496	+	ID=gene:ENSMUSG00000062327;Name=T;biotype=protein_coding;description=brachyury%2C T-box transcription factor T [Source:MGI Symbol%3BAcc:MGI:98472];gene_id=ENSMUSG00000062327;logic_name=ensembl_havana_gene;version=10	48	732
chr17	10403332	10403458	3	-0.0351978	chr17	10403012	10840311	-	ID=gene:ENSMUSG00000037196;Name=Pacrg;biotype=protein_coding;description=PARK2 co-regulated [Source:MGI Symbol%3BAcc:MGI:1916560];gene_id=ENSMUSG00000037196;logic_name=ensembl_havana_gene;version=6	126	436733
chr17	10486993	10487182	3	-0.0240492	chr17	10403012	10840311	-	ID=gene:ENSMUSG00000037196;Name=Pacrg;biotype=protein_coding;description=PARK2 co-regulated [Source:MGI Symbol%3BAcc:MGI:1916560];gene_id=ENSMUSG00000037196;logic_name=ensembl_havana_gene;version=6	189	30778
chr17	14279656	14279792	3	0.00197741	chr17	14279506	14404790	+	ID=gene:ENSMUSG00000023886;Name=Smoc2;biotype=protein_coding;description=SPARC related modular calcium binding 2 [Source:MGI Symbol%3BAcc:MGI:1929881];gene_id=ENSMUSG00000023886;logic_name=ensembl;version=9	136	151
chr17	17830197	17830441	8	0.107087	chr17	17827158	17843009	+	ID=gene:ENSMUSG00000080316;Name=Spaca6;biotype=protein_coding;description=sperm acrosome associated 6 [Source:MGI Symbol%3BAcc:MGI:1922452];gene_id=ENSMUSG00000080316;logic_name=ensembl_havana_gene;version=11	244	0
chr17	23677345	23677412	4	0.0112606	chr17	23675447	23677449	-	ID=gene:ENSMUSG00000023905;Name=Tnfrsf12a;biotype=protein_coding;description=tumor necrosis factor receptor superfamily%2C member 12a [Source:MGI Symbol%3BAcc:MGI:1351484];gene_id=ENSMUSG00000023905;logic_name=ensembl;version=14	67	37
chr17	24470283	24470405	3	0.0103553	chr17	24443778	24470313	-	ID=gene:ENSMUSG00000024137;Name=E4f1;biotype=protein_coding;description=E4F transcription factor 1 [Source:MGI Symbol%3BAcc:MGI:109530];gene_id=ENSMUSG00000024137;logic_name=ensembl_havana_gene;version=9	30	-68
chr17	24470597	24470644	3	0.00416384	chr17	24470473	24471591	+	ID=gene:ENSMUSG00000043445;Name=Pgp;biotype=protein_coding;description=phosphoglycolate phosphatase [Source:MGI Symbol%3BAcc:MGI:1914328];gene_id=ENSMUSG00000043445;logic_name=ensembl;version=6	47	125
chr17	24470732	24470797	4	-0.00419415	chr17	24470473	24471591	+	ID=gene:ENSMUSG00000043445;Name=Pgp;biotype=protein_coding;description=phosphoglycolate phosphatase [Source:MGI Symbol%3BAcc:MGI:1914328];gene_id=ENSMUSG00000043445;logic_name=ensembl;version=6	65	260
chr17	25240293	25240381	3	0.00336432	chr17	25240170	25242798	+	ID=gene:ENSMUSG00000015126;Name=Tsr3;biotype=protein_coding;description=TSR3 20S rRNA accumulation [Source:MGI Symbol%3BAcc:MGI:1915577];gene_id=ENSMUSG00000015126;logic_name=ensembl;version=9	88	124
chr17	25273504	25273595	4	-0.00518533	chr17	25261916	25274622	-	ID=gene:ENSMUSG00000015120;Name=Ube2i;biotype=protein_coding;description=ubiquitin-conjugating enzyme E2I [Source:MGI Symbol%3BAcc:MGI:107365];gene_id=ENSMUSG00000015120;logic_name=ensembl_havana_gene;version=15	91	319
chr17	25941965	25942026	3	0.0035478	chr17	25926421	25944510	-	ID=gene:ENSMUSG00000025728;Name=Pigq;biotype=protein_coding;description=phosphatidylinositol glycan anchor biosynthesis%2C class Q [Source:MGI Symbol%3BAcc:MGI:1333114];gene_id=ENSMUSG00000025728;logic_name=ensembl_havana_gene;version=15	61	0
chr17	26057369	26057456	6	-0.109574	chr17	25989036	26069409	-	ID=gene:ENSMUSG00000037098;Name=Rab11fip3;biotype=protein_coding;description=RAB11 family interacting protein 3 (class II) [Source:MGI Symbol%3BAcc:MGI:2444431];gene_id=ENSMUSG00000037098;logic_name=ensembl_havana_gene;version=17	87	11721
chr17	26095298	26095322	3	-0.00397291	chr17	26091734	26095508	-	ID=gene:ENSMUSG00000024177;Name=Nme4;biotype=protein_coding;description=NME/NM23 nucleoside diphosphate kinase 4 [Source:MGI Symbol%3BAcc:MGI:1931148];gene_id=ENSMUSG00000024177;logic_name=ensembl_havana_gene;version=8	24	148
chr17	26439318	26441754	4	0.0344975	chr17	26414829	26446349	+	ID=gene:ENSMUSG00000034413;Name=Neurl1b;biotype=protein_coding;description=neuralized E3 ubiquitin protein ligase 1B [Source:MGI Symbol%3BAcc:MGI:3643092];gene_id=ENSMUSG00000034413;logic_name=ensembl_havana_gene;version=14	2436	24354
chr17	26676391	26676451	3	-0.00221021	chr17	26676396	26699644	+	ID=gene:ENSMUSG00000015575;Name=Atp6v0e;biotype=protein_coding;description=ATPase%2C H+ transporting%2C lysosomal V0 subunit E [Source:MGI Symbol%3BAcc:MGI:1328318];gene_id=ENSMUSG00000015575;logic_name=ensembl;version=14	56	0
chr17	26676467	26676633	3	0.00296977	chr17	26676396	26699644	+	ID=gene:ENSMUSG00000015575;Name=Atp6v0e;biotype=protein_coding;description=ATPase%2C H+ transporting%2C lysosomal V0 subunit E [Source:MGI Symbol%3BAcc:MGI:1328318];gene_id=ENSMUSG00000015575;logic_name=ensembl;version=14	166	72
chr17	26935316	26935661	3	-0.0287253	chr17	26933127	26937890	+	ID=gene:ENSMUSG00000024193;Name=Phf1;biotype=protein_coding;description=PHD finger protein 1 [Source:MGI Symbol%3BAcc:MGI:98647];gene_id=ENSMUSG00000024193;logic_name=ensembl;version=7	345	0
chr17	27685047	27685305	5	0.00547332	chr17	27655509	27711482	+	ID=gene:ENSMUSG00000040276;Name=Pacsin1;biotype=protein_coding;description=protein kinase C and casein kinase substrate in neurons 1 [Source:MGI Symbol%3BAcc:MGI:1345181];gene_id=ENSMUSG00000040276;logic_name=ensembl_havana_gene;version=15	258	0
chr17	28023086	28023188	3	0.105414	chr17	27909340	28062600	+	ID=gene:ENSMUSG00000024219;Name=Anks1;biotype=protein_coding;description=ankyrin repeat and SAM domain containing 1 [Source:MGI Symbol%3BAcc:MGI:2446180];gene_id=ENSMUSG00000024219;logic_name=ensembl_havana_gene;version=15	102	113781
chr17	28806277	28806476	4	0.00489452	chr17	28801090	28838546	+	ID=gene:ENSMUSG00000063952;Name=Brpf3;biotype=protein_coding;description=bromodomain and PHD finger containing%2C 3 [Source:MGI Symbol%3BAcc:MGI:2146836];gene_id=ENSMUSG00000063952;logic_name=ensembl_havana_gene;version=15	199	5152
chr17	29220929	29221071	4	0.0567845	chr17	29156550	29237797	-	ID=gene:ENSMUSG00000024008;Name=Cpne5;biotype=protein_coding;description=copine V [Source:MGI Symbol%3BAcc:MGI:2385908];gene_id=ENSMUSG00000024008;logic_name=ensembl_havana_gene;version=15	142	16719
chr17	30602359	30602664	3	-0.0402743	chr17	30592866	30612659	-	ID=gene:ENSMUSG00000024026;Name=Glo1;biotype=protein_coding;description=glyoxalase 1 [Source:MGI Symbol%3BAcc:MGI:95742];gene_id=ENSMUSG00000024026;logic_name=ensembl;version=12	305	9995
chr17	33394364	33394467	4	0.0124184	chr17	33360507	33394641	-	ID=gene:ENSMUSG00000055240;Name=Zfp101;biotype=protein_coding;description=zinc finger protein 101 [Source:MGI Symbol%3BAcc:MGI:107547];gene_id=ENSMUSG00000055240;logic_name=ensembl_havana_gene;version=16	103	0
chr17	34118647	34118755	3	0.0124077	chr17	34112023	34122634	-	ID=gene:ENSMUSG00000024335;Name=Brd2;biotype=protein_coding;description=bromodomain containing 2 [Source:MGI Symbol%3BAcc:MGI:99495];gene_id=ENSMUSG00000024335;logic_name=ensembl_havana_gene;version=19	108	1145
chr17	34967722	34970617	4	-0.0363093	chr17	34969190	34972156	-	ID=gene:ENSMUSG00000091971;Name=Hspa1a;biotype=protein_coding;description=heat shock protein 1A [Source:MGI Symbol%3BAcc:MGI:96244];gene_id=ENSMUSG00000091971;logic_name=ensembl_havana_gene;version=3	1428	1539
chr17	34967722	34970617	4	-0.0363093	chr17	34969912	34972136	+	ID=gene:ENSMUSG00000092609;Name=Gm20481;biotype=protein_coding;description=predicted gene 20481 [Source:MGI Symbol%3BAcc:MGI:5141946];gene_id=ENSMUSG00000092609;logic_name=havana;version=1	706	1539
chr17	35195929	35196200	3	0.00328782	chr17	35194439	35196320	+	ID=gene:ENSMUSG00000024399;Name=Ltb;biotype=protein_coding;description=lymphotoxin B [Source:MGI Symbol%3BAcc:MGI:104796];gene_id=ENSMUSG00000024399;logic_name=ensembl_havana_gene;version=5	271	1423
chr17	35321223	35321234	4	0.0230151	chr17	35320405	35325099	+	ID=gene:ENSMUSG00000079507;Name=H2-Q1;biotype=protein_coding;description=histocompatibility 2%2C Q region locus 1 [Source:MGI Symbol%3BAcc:MGI:95928];gene_id=ENSMUSG00000079507;logic_name=ensembl_havana_gene;version=10	11	55440
chr17	35342669	35342744	4	-0.00911559	chr17	35342242	35346762	+	ID=gene:ENSMUSG00000091705;Name=H2-Q2;biotype=protein_coding;description=histocompatibility 2%2C Q region locus 2 [Source:MGI Symbol%3BAcc:MGI:95931];gene_id=ENSMUSG00000091705;logic_name=ensembl_havana_gene;version=8	75	337
chr17	35667481	35667546	3	-0.0110524	chr17	35655634	35667592	-	ID=gene:ENSMUSG00000038838;Name=Vars2;biotype=protein_coding;description=valyl-tRNA synthetase 2%2C mitochondrial [Source:MGI Symbol%3BAcc:MGI:1916165];gene_id=ENSMUSG00000038838;logic_name=ensembl_havana_gene;version=15	65	46
chr17	35835390	35835588	5	0.0404778	chr17	35833921	35838306	-	ID=gene:ENSMUSG00000001525;Name=Tubb5;biotype=protein_coding;description=tubulin%2C beta 5 class I [Source:MGI Symbol%3BAcc:MGI:107812];gene_id=ENSMUSG00000001525;logic_name=ensembl_havana_gene;version=10	198	2713
chr17	37048518	37050058	8	0.034362	chr17	37045966	37075067	+	ID=gene:ENSMUSG00000024462;Name=Gabbr1;biotype=protein_coding;description=gamma-aminobutyric acid (GABA) B receptor%2C 1 [Source:MGI Symbol%3BAcc:MGI:1860139];gene_id=ENSMUSG00000024462;logic_name=ensembl_havana_gene;version=17	1540	2553
chr17	43802012	43802032	3	-0.0319829	chr17	43801351	44039516	+	ID=gene:ENSMUSG00000039601;Name=Rcan2;biotype=protein_coding;description=regulator of calcineurin 2 [Source:MGI Symbol%3BAcc:MGI:1858219];gene_id=ENSMUSG00000039601;logic_name=ensembl_havana_gene;version=16	20	162
chr17	45601482	45601665	7	0.0637096	chr17	45600971	45602102	-	ID=gene:ENSMUSG00000079471;Name=Mymx;biotype=protein_coding;description=myomixer%2C myoblast fusion factor [Source:MGI Symbol%3BAcc:MGI:3649059];gene_id=ENSMUSG00000079471;logic_name=ensembl_havana_gene;version=4	183	250
chr17	45685092	45685322	3	-0.00373269	chr17	45660171	45686905	-	ID=gene:ENSMUSG00000036026;Name=Tmem63b;biotype=protein_coding;description=transmembrane protein 63b [Source:MGI Symbol%3BAcc:MGI:2387609];gene_id=ENSMUSG00000036026;logic_name=ensembl_havana_gene;version=15	230	896
chr17	46629267	46629382	7	0.00739409	chr17	46564451	46629504	-	ID=gene:ENSMUSG00000023972;Name=Ptk7;biotype=protein_coding;description=PTK7 protein tyrosine kinase 7 [Source:MGI Symbol%3BAcc:MGI:1918711];gene_id=ENSMUSG00000023972;logic_name=ensembl;version=9	115	122
chr17	47672377	47672601	4	0.00302044	chr17	47611589	47683861	+	ID=gene:ENSMUSG00000023984;Name=Gm20517;biotype=protein_coding;description=predicted gene 20517 [Source:MGI Symbol%3BAcc:MGI:5141982];gene_id=ENSMUSG00000023984;logic_name=havana;version=17	224	60782
chr17	47672377	47672601	4	0.00302044	chr17	47630690	47686738	+	ID=gene:ENSMUSG00000090115;Name=Usp49;biotype=protein_coding;description=ubiquitin specific peptidase 49 [Source:MGI Symbol%3BAcc:MGI:2685391];gene_id=ENSMUSG00000090115;logic_name=ensembl_havana_gene;version=7	224	60782
chr17	48302694	48302856	3	0.00618027	chr17	48300038	48312534	+	ID=gene:ENSMUSG00000071068;Name=Treml2;biotype=protein_coding;description=triggering receptor expressed on myeloid cells-like 2 [Source:MGI Symbol%3BAcc:MGI:2147038];gene_id=ENSMUSG00000071068;logic_name=ensembl;version=6	162	3197
chr17	53479140	53479268	3	0.000337931	chr17	53479234	53507671	+	ID=gene:ENSMUSG00000017831;Name=Rab5a;biotype=protein_coding;description=RAB5A%2C member RAS oncogene family [Source:MGI Symbol%3BAcc:MGI:105926];gene_id=ENSMUSG00000017831;logic_name=ensembl;version=7	35	0
chr17	53479307	53479458	4	0.00942854	chr17	53479234	53507671	+	ID=gene:ENSMUSG00000017831;Name=Rab5a;biotype=protein_coding;description=RAB5A%2C member RAS oncogene family [Source:MGI Symbol%3BAcc:MGI:105926];gene_id=ENSMUSG00000017831;logic_name=ensembl;version=7	151	74
chr17	56171987	56172184	5	0.00842411	chr17	56162477	56173955	+	ID=gene:ENSMUSG00000044469;Name=Tnfaip8l1;biotype=protein_coding;description=tumor necrosis factor%2C alpha-induced protein 8-like 1 [Source:MGI Symbol%3BAcc:MGI:1913693];gene_id=ENSMUSG00000044469;logic_name=ensembl_havana_gene;version=7	197	9497
chr17	56257442	56257577	3	0.00374955	chr17	56256793	56263608	+	ID=gene:ENSMUSG00000043683;Name=Fem1a;biotype=protein_coding;description=feminization 1 homolog a (C. elegans) [Source:MGI Symbol%3BAcc:MGI:1335089];gene_id=ENSMUSG00000043683;logic_name=ensembl;version=3	135	650
chr17	56425715	56425821	7	0.00462021	chr17	56412426	56476483	-	ID=gene:ENSMUSG00000013236;Name=Ptprs;biotype=protein_coding;description=protein tyrosine phosphatase%2C receptor type%2C S [Source:MGI Symbol%3BAcc:MGI:97815];gene_id=ENSMUSG00000013236;logic_name=ensembl_havana_gene;version=17	106	36400
chr17	56990117	56990319	3	0.00556548	chr17	56990264	56996371	+	ID=gene:ENSMUSG00000002660;Name=Clpp;biotype=protein_coding;description=caseinolytic mitochondrial matrix peptidase proteolytic subunit [Source:MGI Symbol%3BAcc:MGI:1858213];gene_id=ENSMUSG00000002660;logic_name=ensembl;version=7	56	0
chr17	65728805	65744267	4	-0.00771005	chr17	65651726	65772752	-	ID=gene:ENSMUSG00000056515;Name=Rab31;biotype=protein_coding;description=RAB31%2C member RAS oncogene family [Source:MGI Symbol%3BAcc:MGI:1914603];gene_id=ENSMUSG00000056515;logic_name=ensembl;version=8	15462	28485
chr17	65782947	65782974	3	-0.012203	chr17	65782573	65841926	+	ID=gene:ENSMUSG00000061950;Name=Ppp4r1;biotype=protein_coding;description=protein phosphatase 4%2C regulatory subunit 1 [Source:MGI Symbol%3BAcc:MGI:1917601];gene_id=ENSMUSG00000061950;logic_name=ensembl_havana_gene;version=17	27	-381
chr17	66379705	66379818	3	0.0214138	chr17	66336982	66449750	-	ID=gene:ENSMUSG00000052105;Name=Mtcl1;biotype=protein_coding;description=microtubule crosslinking factor 1 [Source:MGI Symbol%3BAcc:MGI:1915867];gene_id=ENSMUSG00000052105;logic_name=ensembl_havana_gene;version=16	113	6101
chr17	66497429	66497494	3	-0.0272352	chr17	66494512	66519717	-	ID=gene:ENSMUSG00000023460;Name=Rab12;biotype=protein_coding;description=RAB12%2C member RAS oncogene family [Source:MGI Symbol%3BAcc:MGI:894284];gene_id=ENSMUSG00000023460;logic_name=ensembl_havana_gene;version=12	65	22176
chr17	66519342	66519456	3	-0.00500188	chr17	66494512	66519717	-	ID=gene:ENSMUSG00000023460;Name=Rab12;biotype=protein_coding;description=RAB12%2C member RAS oncogene family [Source:MGI Symbol%3BAcc:MGI:894284];gene_id=ENSMUSG00000023460;logic_name=ensembl_havana_gene;version=12	114	214
chr17	71475004	71475051	3	0.00146598	chr17	71344489	71475343	-	ID=gene:ENSMUSG00000024054;Name=Smchd1;biotype=protein_coding;description=SMC hinge domain containing 1 [Source:MGI Symbol%3BAcc:MGI:1921605];gene_id=ENSMUSG00000024054;logic_name=ensembl_havana_gene;version=13	47	292
chr17	74213887	74214148	3	-0.0483316	chr17	74200706	74294883	-	ID=gene:ENSMUSG00000058704;Name=Memo1;biotype=protein_coding;description=mediator of cell motility 1 [Source:MGI Symbol%3BAcc:MGI:1924140];gene_id=ENSMUSG00000058704;logic_name=ensembl;version=7	261	2970
chr17	78280066	78280180	5	0.0587303	chr17	78200248	78376592	+	ID=gene:ENSMUSG00000024074;Name=Crim1;biotype=protein_coding;description=cysteine rich transmembrane BMP regulator 1 (chordin like) [Source:MGI Symbol%3BAcc:MGI:1354756];gene_id=ENSMUSG00000024074;logic_name=ensembl;version=7	114	79819
chr17	78736238	78736338	3	-0.00183503	chr17	78649913	78737196	-	ID=gene:ENSMUSG00000024077;Name=Strn;biotype=protein_coding;description=striatin%2C calmodulin binding protein [Source:MGI Symbol%3BAcc:MGI:1333757];gene_id=ENSMUSG00000024077;logic_name=ensembl_havana_gene;version=15	100	222
chr17	78916614	78916652	4	-0.00664943	chr17	78916500	78920306	+	ID=gene:ENSMUSG00000062691;Name=Cebpzos;biotype=protein_coding;description=CCAAT/enhancer binding protein (C/EBP)%2C zeta%2C opposite strand [Source:MGI Symbol%3BAcc:MGI:1915804];gene_id=ENSMUSG00000062691;logic_name=ensembl_havana_gene;version=10	38	116
chr17	81422194	81422327	3	-0.0200256	chr17	81388691	81649607	-	ID=gene:ENSMUSG00000054640;Name=Slc8a1;biotype=protein_coding;description=solute carrier family 8 (sodium/calcium exchanger)%2C member 1 [Source:MGI Symbol%3BAcc:MGI:107956];gene_id=ENSMUSG00000054640;logic_name=ensembl;version=14	133	227311
chr17	83630936	83631465	6	-0.0153216	chr17	83585957	83631895	-	ID=gene:ENSMUSG00000045053;Name=Kcng3;biotype=protein_coding;description=potassium voltage-gated channel%2C subfamily G%2C member 3 [Source:MGI Symbol%3BAcc:MGI:2663923];gene_id=ENSMUSG00000045053;logic_name=ensembl;version=1	529	430
chr17	86533541	86533769	4	0.117896	chr17	86167785	86657919	+	ID=gene:ENSMUSG00000045038;Name=Prkce;biotype=protein_coding;description=protein kinase C%2C epsilon [Source:MGI Symbol%3BAcc:MGI:97599];gene_id=ENSMUSG00000045038;logic_name=ensembl_havana_gene;version=14	228	365757
chr17	86755524	86755547	3	-0.00382385	chr17	86753907	86833410	+	ID=gene:ENSMUSG00000024140;Name=Epas1;biotype=protein_coding;description=endothelial PAS domain protein 1 [Source:MGI Symbol%3BAcc:MGI:109169];gene_id=ENSMUSG00000024140;logic_name=ensembl;version=9	23	1661
chr17	86781992	86782080	3	-0.0460655	chr17	86753907	86833410	+	ID=gene:ENSMUSG00000024140;Name=Epas1;biotype=protein_coding;description=endothelial PAS domain protein 1 [Source:MGI Symbol%3BAcc:MGI:109169];gene_id=ENSMUSG00000024140;logic_name=ensembl;version=9	88	28129
chr17	86966145	86966264	3	0.0318939	chr17	86963082	87000069	+	ID=gene:ENSMUSG00000024143;Name=Rhoq;biotype=protein_coding;description=ras homolog family member Q [Source:MGI Symbol%3BAcc:MGI:1931553];gene_id=ENSMUSG00000024143;logic_name=ensembl_havana_gene;version=14	119	3035
chr17	87125503	87125630	8	-0.00576248	chr17	87107679	87137583	+	ID=gene:ENSMUSG00000037104;Name=Socs5;biotype=protein_coding;description=suppressor of cytokine signaling 5 [Source:MGI Symbol%3BAcc:MGI:2385459];gene_id=ENSMUSG00000037104;logic_name=ensembl;version=8	127	17825
chr17	88549604	88549699	3	-0.00336355	chr17	88530118	88588367	+	ID=gene:ENSMUSG00000034709;Name=Ppp1r21;biotype=protein_coding;description=protein phosphatase 1%2C regulatory subunit 21 [Source:MGI Symbol%3BAcc:MGI:1921075];gene_id=ENSMUSG00000034709;logic_name=ensembl_havana_gene;version=8	95	19481
chr17	90623570	90623670	3	-0.00608981	chr17	90033631	91093071	-	ID=gene:ENSMUSG00000024109;Name=Nrxn1;biotype=protein_coding;description=neurexin I [Source:MGI Symbol%3BAcc:MGI:1096391];gene_id=ENSMUSG00000024109;logic_name=ensembl_havana_gene;version=18	100	80697
chr18	11875773	11875910	3	-0.0957925	chr18	11839220	11945630	+	ID=gene:ENSMUSG00000040957;Name=Cables1;biotype=protein_coding;description=CDK5 and Abl enzyme substrate 1 [Source:MGI Symbol%3BAcc:MGI:1927065];gene_id=ENSMUSG00000040957;logic_name=ensembl_havana_gene;version=15	137	36500
chr18	12168722	12168745	3	-0.00454419	chr18	12168717	12189997	+	ID=gene:ENSMUSG00000024410;Name=3110002H16Rik;biotype=protein_coding;description=RIKEN cDNA 3110002H16 gene [Source:MGI Symbol%3BAcc:MGI:1916528];gene_id=ENSMUSG00000024410;logic_name=ensembl_havana_gene;version=14	23	0
chr18	12168751	12168791	3	-0.0023557	chr18	12168717	12189997	+	ID=gene:ENSMUSG00000024410;Name=3110002H16Rik;biotype=protein_coding;description=RIKEN cDNA 3110002H16 gene [Source:MGI Symbol%3BAcc:MGI:1916528];gene_id=ENSMUSG00000024410;logic_name=ensembl_havana_gene;version=14	40	22
chr18	24471003	24471094	4	0.0300577	chr18	24470861	24477765	+	ID=gene:ENSMUSG00000024273;Name=2700062C07Rik;biotype=protein_coding;description=RIKEN cDNA 2700062C07 gene [Source:MGI Symbol%3BAcc:MGI:1915296];gene_id=ENSMUSG00000024273;logic_name=ensembl;version=7	91	133
chr18	25487381	25487530	4	-0.00568697	chr18	25477632	25754157	-	ID=gene:ENSMUSG00000024268;Name=Celf4;biotype=protein_coding;description=CUGBP%2C Elav-like family member 4 [Source:MGI Symbol%3BAcc:MGI:1932407];gene_id=ENSMUSG00000024268;logic_name=ensembl_havana_gene;version=16	149	266453
chr18	31609369	31609477	3	0.00511797	chr18	31580168	31609902	-	ID=gene:ENSMUSG00000024259;Name=Slc25a46;biotype=protein_coding;description=solute carrier family 25%2C member 46 [Source:MGI Symbol%3BAcc:MGI:1914703];gene_id=ENSMUSG00000024259;logic_name=ensembl;version=8	108	425
chr18	31972876	31972964	3	0.0845673	chr18	31959234	32036961	-	ID=gene:ENSMUSG00000024388;Name=Myo7b;biotype=protein_coding;description=myosin VIIB [Source:MGI Symbol%3BAcc:MGI:107709];gene_id=ENSMUSG00000024388;logic_name=ensembl_havana_gene;version=10	88	63967
chr18	34634083	34647970	4	0.00643584	chr18	34630951	34651735	-	ID=gene:ENSMUSG00000024370;Name=Cdc23;biotype=protein_coding;description=CDC23 cell division cycle 23 [Source:MGI Symbol%3BAcc:MGI:1098815];gene_id=ENSMUSG00000024370;logic_name=ensembl_havana_gene;version=16	13887	3766
chr18	34720436	34735076	3	0.0152678	chr18	34732997	34751533	-	ID=gene:ENSMUSG00000044201;Name=Cdc25c;biotype=protein_coding;description=cell division cycle 25C [Source:MGI Symbol%3BAcc:MGI:88350];gene_id=ENSMUSG00000044201;logic_name=ensembl;version=9	2080	16457
chr18	34768433	34773493	3	-0.0399891	chr18	34758906	34773760	+	ID=gene:ENSMUSG00000034300;Name=Fam53c;biotype=protein_coding;description=family with sequence similarity 53%2C member C [Source:MGI Symbol%3BAcc:MGI:1913556];gene_id=ENSMUSG00000034300;logic_name=ensembl;version=16	5060	9528
chr18	35562631	35562784	5	-0.00792684	chr18	35553404	35581609	+	ID=gene:ENSMUSG00000099703;Name=Gm28285;biotype=protein_coding;description=predicted gene 28285 [Source:MGI Symbol%3BAcc:MGI:5578991];gene_id=ENSMUSG00000099703;logic_name=havana;version=6	153	474
chr18	35562631	35562784	5	-0.00792684	chr18	35562146	35593835	+	ID=gene:ENSMUSG00000037236;Name=Matr3;biotype=protein_coding;description=matrin 3 [Source:MGI Symbol%3BAcc:MGI:1298379];gene_id=ENSMUSG00000037236;logic_name=ensembl_havana_gene;version=14	153	474
chr18	35654766	35654956	4	0.00876841	chr18	35650351	35655238	-	ID=gene:ENSMUSG00000073600;Name=Prob1;biotype=protein_coding;description=proline rich basic protein 1 [Source:MGI Symbol%3BAcc:MGI:2686460];gene_id=ENSMUSG00000073600;logic_name=ensembl_havana_gene;version=3	190	243
chr18	36022255	36022397	3	-0.0676927	chr18	36017707	36197380	-	ID=gene:ENSMUSG00000060275;Name=Nrg2;biotype=protein_coding;description=neuregulin 2 [Source:MGI Symbol%3BAcc:MGI:1098246];gene_id=ENSMUSG00000060275;logic_name=ensembl_havana_gene;version=12	142	174763
chr18	36980329	36980457	4	0.00798319	chr18	36930184	37187661	+	ID=gene:ENSMUSG00000103442;Name=Pcdha1;biotype=protein_coding;description=protocadherin alpha 1 [Source:MGI Symbol%3BAcc:MGI:2150982];gene_id=ENSMUSG00000103442;logic_name=ensembl_havana_gene;version=5	128	27682
chr18	36980329	36980457	4	0.00798319	chr18	36939205	37187657	+	ID=gene:ENSMUSG00000104148;Name=Pcdha2;biotype=protein_coding;description=protocadherin alpha 2 [Source:MGI Symbol%3BAcc:MGI:2681880];gene_id=ENSMUSG00000104148;logic_name=ensembl_havana_gene;version=5	128	27682
chr18	36980329	36980457	4	0.00798319	chr18	36946105	37187657	+	ID=gene:ENSMUSG00000102312;Name=Pcdha3;biotype=protein_coding;description=protocadherin alpha 3 [Source:MGI Symbol%3BAcc:MGI:2447313];gene_id=ENSMUSG00000102312;logic_name=havana;version=1	128	27682
chr18	36980329	36980457	4	0.00798319	chr18	36952648	37187661	+	ID=gene:ENSMUSG00000104252;Name=Pcdha4;biotype=protein_coding;description=protocadherin alpha 4 [Source:MGI Symbol%3BAcc:MGI:1298406];gene_id=ENSMUSG00000104252;logic_name=ensembl_havana_gene;version=5	128	27682
chr18	36980329	36980457	4	0.00798319	chr18	36960440	37187657	+	ID=gene:ENSMUSG00000103092;Name=Pcdha5;biotype=protein_coding;description=protocadherin alpha 5 [Source:MGI Symbol%3BAcc:MGI:1298371];gene_id=ENSMUSG00000103092;logic_name=havana;version=1	128	27682
chr18	36980329	36980457	4	0.00798319	chr18	36967631	37187657	+	ID=gene:ENSMUSG00000103707;Name=Pcdha6;biotype=protein_coding;description=protocadherin alpha 6 [Source:MGI Symbol%3BAcc:MGI:1298367];gene_id=ENSMUSG00000103707;logic_name=havana;version=5	128	27682
chr18	36980329	36980457	4	0.00798319	chr18	36973802	37187657	+	ID=gene:ENSMUSG00000104318;Name=Pcdha7;biotype=protein_coding;description=protocadherin alpha 7 [Source:MGI Symbol%3BAcc:MGI:1298369];gene_id=ENSMUSG00000104318;logic_name=havana;version=1	128	27682
chr18	36980329	36980457	4	0.00798319	chr18	36952741	37840200	+	ID=gene:ENSMUSG00000103458;Name=Gm42416;biotype=protein_coding;description=predicted gene%2C 42416 [Source:MGI Symbol%3BAcc:MGI:5649001];gene_id=ENSMUSG00000103458;logic_name=havana;version=1	128	27682
chr18	36980329	36980457	4	0.00798319	chr18	36969916	37833296	+	ID=gene:ENSMUSG00000102836;Name=Gm37013;biotype=protein_coding;description=predicted gene%2C 37013 [Source:MGI Symbol%3BAcc:MGI:5610241];gene_id=ENSMUSG00000102836;logic_name=havana;version=1	128	27682
chr18	36980329	36980457	4	0.00798319	chr18	36975941	37833296	+	ID=gene:ENSMUSG00000103125;Name=Gm37388;biotype=protein_coding;description=predicted gene%2C 37388 [Source:MGI Symbol%3BAcc:MGI:5610616];gene_id=ENSMUSG00000103125;logic_name=havana;version=1	128	27682
chr18	36992730	36992870	3	-0.0482859	chr18	36930184	37187661	+	ID=gene:ENSMUSG00000103442;Name=Pcdha1;biotype=protein_coding;description=protocadherin alpha 1 [Source:MGI Symbol%3BAcc:MGI:2150982];gene_id=ENSMUSG00000103442;logic_name=ensembl_havana_gene;version=5	140	40083
chr18	36992730	36992870	3	-0.0482859	chr18	36939205	37187657	+	ID=gene:ENSMUSG00000104148;Name=Pcdha2;biotype=protein_coding;description=protocadherin alpha 2 [Source:MGI Symbol%3BAcc:MGI:2681880];gene_id=ENSMUSG00000104148;logic_name=ensembl_havana_gene;version=5	140	40083
chr18	36992730	36992870	3	-0.0482859	chr18	36946105	37187657	+	ID=gene:ENSMUSG00000102312;Name=Pcdha3;biotype=protein_coding;description=protocadherin alpha 3 [Source:MGI Symbol%3BAcc:MGI:2447313];gene_id=ENSMUSG00000102312;logic_name=havana;version=1	140	40083
chr18	36992730	36992870	3	-0.0482859	chr18	36952648	37187661	+	ID=gene:ENSMUSG00000104252;Name=Pcdha4;biotype=protein_coding;description=protocadherin alpha 4 [Source:MGI Symbol%3BAcc:MGI:1298406];gene_id=ENSMUSG00000104252;logic_name=ensembl_havana_gene;version=5	140	40083
chr18	36992730	36992870	3	-0.0482859	chr18	36960440	37187657	+	ID=gene:ENSMUSG00000103092;Name=Pcdha5;biotype=protein_coding;description=protocadherin alpha 5 [Source:MGI Symbol%3BAcc:MGI:1298371];gene_id=ENSMUSG00000103092;logic_name=havana;version=1	140	40083
chr18	36992730	36992870	3	-0.0482859	chr18	36967631	37187657	+	ID=gene:ENSMUSG00000103707;Name=Pcdha6;biotype=protein_coding;description=protocadherin alpha 6 [Source:MGI Symbol%3BAcc:MGI:1298367];gene_id=ENSMUSG00000103707;logic_name=havana;version=5	140	40083
chr18	36992730	36992870	3	-0.0482859	chr18	36973802	37187657	+	ID=gene:ENSMUSG00000104318;Name=Pcdha7;biotype=protein_coding;description=protocadherin alpha 7 [Source:MGI Symbol%3BAcc:MGI:1298369];gene_id=ENSMUSG00000104318;logic_name=havana;version=1	140	40083
chr18	36992730	36992870	3	-0.0482859	chr18	36992371	37187657	+	ID=gene:ENSMUSG00000103800;Name=Pcdha8;biotype=protein_coding;description=protocadherin alpha 8 [Source:MGI Symbol%3BAcc:MGI:2681879];gene_id=ENSMUSG00000103800;logic_name=havana;version=1	140	40083
chr18	36992730	36992870	3	-0.0482859	chr18	36952741	37840200	+	ID=gene:ENSMUSG00000103458;Name=Gm42416;biotype=protein_coding;description=predicted gene%2C 42416 [Source:MGI Symbol%3BAcc:MGI:5649001];gene_id=ENSMUSG00000103458;logic_name=havana;version=1	140	40083
chr18	36992730	36992870	3	-0.0482859	chr18	36969916	37833296	+	ID=gene:ENSMUSG00000102836;Name=Gm37013;biotype=protein_coding;description=predicted gene%2C 37013 [Source:MGI Symbol%3BAcc:MGI:5610241];gene_id=ENSMUSG00000102836;logic_name=havana;version=1	140	40083
chr18	36992730	36992870	3	-0.0482859	chr18	36975941	37833296	+	ID=gene:ENSMUSG00000103125;Name=Gm37388;biotype=protein_coding;description=predicted gene%2C 37388 [Source:MGI Symbol%3BAcc:MGI:5610616];gene_id=ENSMUSG00000103125;logic_name=havana;version=1	140	40083
chr18	38211449	38211709	3	-0.00418561	chr18	38185914	38212053	-	ID=gene:ENSMUSG00000051375;Name=Pcdh1;biotype=protein_coding;description=protocadherin 1 [Source:MGI Symbol%3BAcc:MGI:104692];gene_id=ENSMUSG00000051375;logic_name=ensembl_havana_gene;version=15	260	-1688
chr18	50176513	50247055	5	0.0890693	chr18	50128201	50196269	+	ID=gene:ENSMUSG00000024507;Name=Hsd17b4;biotype=protein_coding;description=hydroxysteroid (17-beta) dehydrogenase 4 [Source:MGI Symbol%3BAcc:MGI:105089];gene_id=ENSMUSG00000024507;logic_name=ensembl_havana_gene;version=6	19756	48313
chr18	54895254	54895386	4	0.0529001	chr18	54888045	54990180	-	ID=gene:ENSMUSG00000052713;Name=Zfp608;biotype=protein_coding;description=zinc finger protein 608 [Source:MGI Symbol%3BAcc:MGI:2442338];gene_id=ENSMUSG00000052713;logic_name=ensembl;version=8	132	94794
chr18	58102365	58102458	5	0.125708	chr18	58008623	58209926	-	ID=gene:ENSMUSG00000024598;Name=Fbn2;biotype=protein_coding;description=fibrillin 2 [Source:MGI Symbol%3BAcc:MGI:95490];gene_id=ENSMUSG00000024598;logic_name=ensembl;version=8	93	107468
chr18	59062343	59062510	3	0.0468136	chr18	59062248	59076962	+	ID=gene:ENSMUSG00000050875;Name=A730017C20Rik;biotype=protein_coding;description=RIKEN cDNA A730017C20 gene [Source:MGI Symbol%3BAcc:MGI:2442934];gene_id=ENSMUSG00000050875;logic_name=ensembl_havana_gene;version=11	167	0
chr18	60596269	60596348	4	0.00743697	chr18	60593973	60660142	-	ID=gene:ENSMUSG00000043079;Name=Synpo;biotype=protein_coding;description=synaptopodin [Source:MGI Symbol%3BAcc:MGI:1099446];gene_id=ENSMUSG00000043079;logic_name=ensembl_havana_gene;version=17	79	4149
chr18	61035771	61035983	5	-0.0341002	chr18	61018862	61036199	-	ID=gene:ENSMUSG00000024619;Name=Cdx1;biotype=protein_coding;description=caudal type homeobox 1 [Source:MGI Symbol%3BAcc:MGI:88360];gene_id=ENSMUSG00000024619;logic_name=ensembl_havana_gene;version=8	212	216
chr18	61198342	61198613	4	0.013267	chr18	61192919	61211612	-	ID=gene:ENSMUSG00000034320;Name=Slc26a2;biotype=protein_coding;description=solute carrier family 26 (sulfate transporter)%2C member 2 [Source:MGI Symbol%3BAcc:MGI:892977];gene_id=ENSMUSG00000034320;logic_name=ensembl_havana_gene;version=14	271	12983
chr18	62179921	62179987	3	-0.000175133	chr18	62177817	62179959	-	ID=gene:ENSMUSG00000045730;Name=Adrb2;biotype=protein_coding;description=adrenergic receptor%2C beta 2 [Source:MGI Symbol%3BAcc:MGI:87938];gene_id=ENSMUSG00000045730;logic_name=ensembl;version=3	38	0
chr18	62977957	62978039	3	0.00293026	chr18	62977836	62999450	+	ID=gene:ENSMUSG00000024581;Name=Napg;biotype=protein_coding;description=N-ethylmaleimide sensitive fusion protein attachment protein gamma [Source:MGI Symbol%3BAcc:MGI:104561];gene_id=ENSMUSG00000024581;logic_name=ensembl_havana_gene;version=12	82	42
chr18	64265492	64265641	3	0.00710978	chr18	64254359	64276146	+	ID=gene:ENSMUSG00000056812;Name=St8sia3;biotype=protein_coding;description=ST8 alpha-N-acetyl-neuraminide alpha-2%2C8-sialyltransferase 3 [Source:MGI Symbol%3BAcc:MGI:106019];gene_id=ENSMUSG00000056812;logic_name=ensembl_havana_gene;version=13	149	11134
chr18	65938535	65938763	4	-0.013297	chr18	65934639	65939089	-	ID=gene:ENSMUSG00000024518;Name=Rax;biotype=protein_coding;description=retina and anterior neural fold homeobox [Source:MGI Symbol%3BAcc:MGI:109632];gene_id=ENSMUSG00000024518;logic_name=ensembl;version=3	228	326
chr18	65991508	65994231	5	-0.00282748	chr18	65980754	66022580	-	ID=gene:ENSMUSG00000041891;Name=Lman1;biotype=protein_coding;description=lectin%2C mannose-binding%2C 1 [Source:MGI Symbol%3BAcc:MGI:1917611];gene_id=ENSMUSG00000041891;logic_name=ensembl_havana_gene;version=15	2723	8404
chr18	73930296	73930574	3	-0.00725901	chr18	73928486	74065359	-	ID=gene:ENSMUSG00000024558;Name=Mapk4;biotype=protein_coding;description=mitogen-activated protein kinase 4 [Source:MGI Symbol%3BAcc:MGI:2444559];gene_id=ENSMUSG00000024558;logic_name=ensembl_havana_gene;version=12	278	133818
chr18	74216241	74216309	6	0.00182627	chr18	74216131	74221491	+	ID=gene:ENSMUSG00000024560;Name=Cxxc1;biotype=protein_coding;description=CXXC finger 1 (PHD domain) [Source:MGI Symbol%3BAcc:MGI:1921572];gene_id=ENSMUSG00000024560;logic_name=ensembl;version=6	68	30
chr18	74960123	74960457	3	0.0179432	chr18	74939322	74961263	-	ID=gene:ENSMUSG00000053846;Name=Lipg;biotype=protein_coding;description=lipase%2C endothelial [Source:MGI Symbol%3BAcc:MGI:1341803];gene_id=ENSMUSG00000053846;logic_name=ensembl;version=4	334	806
chr18	75278870	75278986	3	0.0501986	chr18	75018772	75286966	+	ID=gene:ENSMUSG00000035765;Name=Dym;biotype=protein_coding;description=dymeclin [Source:MGI Symbol%3BAcc:MGI:1918480];gene_id=ENSMUSG00000035765;logic_name=ensembl;version=9	116	260099
chr18	75370518	75370623	3	0.0160526	chr18	75367529	75395935	+	ID=gene:ENSMUSG00000025880;Name=Smad7;biotype=protein_coding;description=SMAD family member 7 [Source:MGI Symbol%3BAcc:MGI:1100518];gene_id=ENSMUSG00000025880;logic_name=ensembl_havana_gene;version=11	105	3154
chr18	77795328	77795505	3	-0.0197134	chr18	77794545	77882007	+	ID=gene:ENSMUSG00000025429;Name=Pstpip2;biotype=protein_coding;description=proline-serine-threonine phosphatase-interacting protein 2 [Source:MGI Symbol%3BAcc:MGI:1335088];gene_id=ENSMUSG00000025429;logic_name=ensembl;version=8	177	5416
chr18	78048542	78048691	4	-0.0132835	chr18	78043614	78057395	-	ID=gene:ENSMUSG00000091055;Name=Siglec15;biotype=protein_coding;description=sialic acid binding Ig-like lectin 15 [Source:MGI Symbol%3BAcc:MGI:3646642];gene_id=ENSMUSG00000091055;logic_name=ensembl_havana_gene;version=2	149	8577
chr18	80339217	80339336	3	0.00765547	chr18	80294546	80364254	-	ID=gene:ENSMUSG00000059852;Name=Kcng2;biotype=protein_coding;description=potassium voltage-gated channel%2C subfamily G%2C member 2 [Source:MGI Symbol%3BAcc:MGI:3694646];gene_id=ENSMUSG00000059852;logic_name=ensembl_havana_gene;version=7	119	24918
chr18	80363247	80363343	4	0.00149618	chr18	80362781	80365826	+	ID=gene:ENSMUSG00000102260;Name=D330025C20Rik;biotype=TEC;description=RIKEN cDNA D330025C20 gene [Source:MGI Symbol%3BAcc:MGI:3588219];gene_id=ENSMUSG00000102260;logic_name=havana;version=1	96	911
chr18	80363247	80363343	4	0.00149618	chr18	80294546	80364254	-	ID=gene:ENSMUSG00000059852;Name=Kcng2;biotype=protein_coding;description=potassium voltage-gated channel%2C subfamily G%2C member 2 [Source:MGI Symbol%3BAcc:MGI:3694646];gene_id=ENSMUSG00000059852;logic_name=ensembl_havana_gene;version=7	96	911
chr18	84436883	84589171	4	-0.0178626	chr18	84128027	84589725	-	ID=gene:ENSMUSG00000048410;Name=Zfp407;biotype=protein_coding;description=zinc finger protein 407 [Source:MGI Symbol%3BAcc:MGI:2685179];gene_id=ENSMUSG00000048410;logic_name=ensembl_havana_gene;version=16	152288	333
chr18	89769230	89769284	3	0.0116868	chr18	89301082	89769528	-	ID=gene:ENSMUSG00000073514;Name=Dok6;biotype=protein_coding;description=docking protein 6 [Source:MGI Symbol%3BAcc:MGI:3639495];gene_id=ENSMUSG00000073514;logic_name=ensembl_havana_gene;version=3	54	-95
chr19	3659609	3659722	3	0.113076	chr19	3584828	3686564	-	ID=gene:ENSMUSG00000024913;Name=Lrp5;biotype=protein_coding;description=low density lipoprotein receptor-related protein 5 [Source:MGI Symbol%3BAcc:MGI:1278315];gene_id=ENSMUSG00000024913;logic_name=ensembl_havana_gene;version=16	113	26842
chr19	5388439	5388473	3	-0.00977158	chr19	5377523	5388703	-	ID=gene:ENSMUSG00000039148;Name=Sart1;biotype=protein_coding;description=squamous cell carcinoma antigen recognized by T cells 1 [Source:MGI Symbol%3BAcc:MGI:1309453];gene_id=ENSMUSG00000039148;logic_name=ensembl;version=4	34	230
chr19	5696034	5696181	3	-0.0113289	chr19	5689131	5702862	+	ID=gene:ENSMUSG00000004054;Name=Map3k11;biotype=protein_coding;description=mitogen-activated protein kinase kinase kinase 11 [Source:MGI Symbol%3BAcc:MGI:1346880];gene_id=ENSMUSG00000004054;logic_name=ensembl;version=8	147	6904
chr19	5731241	5731405	5	0.00282983	chr19	5728088	5731732	-	ID=gene:ENSMUSG00000079478;Name=Sssca1;biotype=protein_coding;description=Sjogren syndrome/scleroderma autoantigen 1 [Source:MGI Symbol%3BAcc:MGI:1913482];gene_id=ENSMUSG00000079478;logic_name=ensembl_havana_gene;version=8	164	327
chr19	5747556	5747692	3	-0.0651952	chr19	5740904	5758532	+	ID=gene:ENSMUSG00000024940;Name=Ltbp3;biotype=protein_coding;description=latent transforming growth factor beta binding protein 3 [Source:MGI Symbol%3BAcc:MGI:1101355];gene_id=ENSMUSG00000024940;logic_name=ensembl;version=10	136	6653
chr19	5757066	5757248	5	0.0540901	chr19	5740904	5758532	+	ID=gene:ENSMUSG00000024940;Name=Ltbp3;biotype=protein_coding;description=latent transforming growth factor beta binding protein 3 [Source:MGI Symbol%3BAcc:MGI:1101355];gene_id=ENSMUSG00000024940;logic_name=ensembl;version=10	182	16163
chr19	5771157	5771256	3	-0.00873365	chr19	5758427	5771401	-	ID=gene:ENSMUSG00000024941;Name=Scyl1;biotype=protein_coding;description=SCY1-like 1 (S. cerevisiae) [Source:MGI Symbol%3BAcc:MGI:1931787];gene_id=ENSMUSG00000024941;logic_name=ensembl;version=8	99	145
chr19	6076973	6077090	3	0.00375088	chr19	6062821	6077197	-	ID=gene:ENSMUSG00000024799;Name=Tm7sf2;biotype=protein_coding;description=transmembrane 7 superfamily member 2 [Source:MGI Symbol%3BAcc:MGI:1920416];gene_id=ENSMUSG00000024799;logic_name=ensembl_havana_gene;version=15	117	97
chr19	6076973	6077090	3	0.00375088	chr19	6067842	6080324	-	ID=gene:ENSMUSG00000024797;Name=Vps51;biotype=protein_coding;description=VPS51 GARP complex subunit [Source:MGI Symbol%3BAcc:MGI:1915755];gene_id=ENSMUSG00000024797;logic_name=havana;version=13	117	97
chr19	6076973	6077090	3	0.00375088	chr19	6076945	6082256	-	ID=gene:ENSMUSG00000100621;Name=Gm28374;biotype=protein_coding;description=predicted gene 28374 [Source:MGI Symbol%3BAcc:MGI:5579080];gene_id=ENSMUSG00000100621;logic_name=havana;version=1	117	97
chr19	6934071	6934203	3	-0.00666601	chr19	6925710	6934515	-	ID=gene:ENSMUSG00000024957;Name=Kcnk4;biotype=protein_coding;description=potassium channel%2C subfamily K%2C member 4 [Source:MGI Symbol%3BAcc:MGI:1298234];gene_id=ENSMUSG00000024957;logic_name=ensembl;version=8	132	312
chr19	8818397	8818558	3	0.0262566	chr19	8809075	8819333	-	ID=gene:ENSMUSG00000071660;Name=Ttc9c;biotype=protein_coding;description=tetratricopeptide repeat domain 9C [Source:MGI Symbol%3BAcc:MGI:1917637];gene_id=ENSMUSG00000071660;logic_name=ensembl_havana_gene;version=10	161	712
chr19	8893258	8893364	3	-0.0038134	chr19	8888926	8895227	+	ID=gene:ENSMUSG00000116347;Name=Ints5;biotype=protein_coding;gene_id=ENSMUSG00000116347;logic_name=havana;version=1	106	272
chr19	8893258	8893364	3	-0.0038134	chr19	8892987	8897890	+	ID=gene:ENSMUSG00000071652;Name=Ints5;biotype=protein_coding;description=integrator complex subunit 5 [Source:MGI Symbol%3BAcc:MGI:1923578];gene_id=ENSMUSG00000071652;logic_name=ensembl;version=7	106	272
chr19	15924624	15924667	3	-0.00526072	chr19	15904678	15947337	-	ID=gene:ENSMUSG00000024640;Name=Psat1;biotype=protein_coding;description=phosphoserine aminotransferase 1 [Source:MGI Symbol%3BAcc:MGI:2183441];gene_id=ENSMUSG00000024640;logic_name=ensembl_havana_gene;version=9	43	392
chr19	15984780	15984858	3	0.00578972	chr19	15955774	15984989	-	ID=gene:ENSMUSG00000041491;Name=Cep78;biotype=protein_coding;description=centrosomal protein 78 [Source:MGI Symbol%3BAcc:MGI:1924386];gene_id=ENSMUSG00000041491;logic_name=ensembl;version=7	78	131
chr19	23893194	23893249	4	-0.0181967	chr19	23758876	23949597	+	ID=gene:ENSMUSG00000024897;Name=Apba1;biotype=protein_coding;description=amyloid beta (A4) precursor protein binding%2C family A%2C member 1 [Source:MGI Symbol%3BAcc:MGI:1860297];gene_id=ENSMUSG00000024897;logic_name=ensembl;version=8	55	134319
chr19	24280449	24280493	3	0.00706449	chr19	24261453	24280605	-	ID=gene:ENSMUSG00000059363;Name=Fxn;biotype=protein_coding;description=frataxin [Source:MGI Symbol%3BAcc:MGI:1096879];gene_id=ENSMUSG00000059363;logic_name=ensembl_havana_gene;version=10	44	93
chr19	29437474	29437660	4	0.0651257	chr19	29410919	29471157	+	ID=gene:ENSMUSG00000016498;Name=Pdcd1lg2;biotype=protein_coding;description=programmed cell death 1 ligand 2 [Source:MGI Symbol%3BAcc:MGI:1930125];gene_id=ENSMUSG00000016498;logic_name=ensembl_havana_gene;version=9	186	26556
chr19	31082804	31082868	4	0.00626181	chr19	31082841	31086590	+	ID=gene:ENSMUSG00000053536;Name=Cstf2t;biotype=protein_coding;description=cleavage stimulation factor%2C 3' pre-RNA subunit 2%2C tau [Source:MGI Symbol%3BAcc:MGI:1932622];gene_id=ENSMUSG00000053536;logic_name=ensembl;version=6	28	0
chr19	31082804	31082868	4	0.00626181	chr19	30567551	31765033	-	ID=gene:ENSMUSG00000052920;Name=Prkg1;biotype=protein_coding;description=protein kinase%2C cGMP-dependent%2C type I [Source:MGI Symbol%3BAcc:MGI:108174];gene_id=ENSMUSG00000052920;logic_name=ensembl_havana_gene;version=14	64	0
chr19	33589714	33589787	3	0.0423431	chr19	33517740	33761951	-	ID=gene:ENSMUSG00000024766;Name=Lipo3;biotype=protein_coding;description=lipase%2C member O3 [Source:MGI Symbol%3BAcc:MGI:2147592];gene_id=ENSMUSG00000024766;logic_name=ensembl_havana_gene;version=14	73	524
chr19	36349348	36349502	3	-0.00600469	chr19	36348309	36460970	+	ID=gene:ENSMUSG00000024805;Name=Pcgf5;biotype=protein_coding;description=polycomb group ring finger 5 [Source:MGI Symbol%3BAcc:MGI:1923505];gene_id=ENSMUSG00000024805;logic_name=ensembl_havana_gene;version=16	154	895
chr19	37435439	37435458	3	0.00691678	chr19	37434810	37440731	+	ID=gene:ENSMUSG00000024986;Name=Hhex;biotype=protein_coding;description=hematopoietically expressed homeobox [Source:MGI Symbol%3BAcc:MGI:96086];gene_id=ENSMUSG00000024986;logic_name=ensembl_havana_gene;version=11	19	599
chr19	37550938	37551036	5	0.00706526	chr19	37550418	37683245	+	ID=gene:ENSMUSG00000053799;Name=Exoc6;biotype=protein_coding;description=exocyst complex component 6 [Source:MGI Symbol%3BAcc:MGI:1351611];gene_id=ENSMUSG00000053799;logic_name=ensembl;version=6	98	521
chr19	37693031	37693208	3	0.00146068	chr19	37685581	37693398	+	ID=gene:ENSMUSG00000062432;Name=Cyp26c1;biotype=protein_coding;description=cytochrome P450%2C family 26%2C subfamily c%2C polypeptide 1 [Source:MGI Symbol%3BAcc:MGI:2679699];gene_id=ENSMUSG00000062432;logic_name=ensembl;version=4	177	7352
chr19	38124519	38124637	6	-0.00183104	chr19	38116620	38125321	-	ID=gene:ENSMUSG00000024990;Name=Rbp4;biotype=protein_coding;description=retinol binding protein 4%2C plasma [Source:MGI Symbol%3BAcc:MGI:97879];gene_id=ENSMUSG00000024990;logic_name=ensembl;version=12	118	174
chr19	40253755	40253902	3	0.0729382	chr19	40221173	40271842	-	ID=gene:ENSMUSG00000055044;Name=Pdlim1;biotype=protein_coding;description=PDZ and LIM domain 1 (elfin) [Source:MGI Symbol%3BAcc:MGI:1860611];gene_id=ENSMUSG00000055044;logic_name=ensembl_havana_gene;version=12	147	17714
chr19	40271165	40271442	5	0.0677662	chr19	40221173	40271842	-	ID=gene:ENSMUSG00000055044;Name=Pdlim1;biotype=protein_coding;description=PDZ and LIM domain 1 (elfin) [Source:MGI Symbol%3BAcc:MGI:1860611];gene_id=ENSMUSG00000055044;logic_name=ensembl_havana_gene;version=12	277	174
chr19	40303368	40303474	4	-0.0613909	chr19	40294753	40513779	-	ID=gene:ENSMUSG00000025006;Name=Sorbs1;biotype=protein_coding;description=sorbin and SH3 domain containing 1 [Source:MGI Symbol%3BAcc:MGI:700014];gene_id=ENSMUSG00000025006;logic_name=ensembl_havana_gene;version=16	106	95136
chr19	44532501	44532718	3	-0.0187714	chr19	44516957	44545864	-	ID=gene:ENSMUSG00000051984;Name=Sec31b;biotype=protein_coding;description=Sec31 homolog B (S. cerevisiae) [Source:MGI Symbol%3BAcc:MGI:2685187];gene_id=ENSMUSG00000051984;logic_name=ensembl_havana_gene;version=13	217	13130
chr19	44760721	44760882	3	0.0127289	chr19	44756045	44837871	+	ID=gene:ENSMUSG00000004231;Name=Pax2;biotype=protein_coding;description=paired box 2 [Source:MGI Symbol%3BAcc:MGI:97486];gene_id=ENSMUSG00000004231;logic_name=ensembl_havana_gene;version=15	161	3328
chr19	46455861	46455999	4	0.202042	chr19	46396896	46488804	+	ID=gene:ENSMUSG00000025231;Name=Sufu;biotype=protein_coding;description=SUFU negative regulator of hedgehog signaling [Source:MGI Symbol%3BAcc:MGI:1345643];gene_id=ENSMUSG00000025231;logic_name=ensembl_havana_gene;version=16	138	58966
chr19	46863607	46863799	3	0.00116958	chr19	46761596	46878795	+	ID=gene:ENSMUSG00000064105;Name=Cnnm2;biotype=protein_coding;description=cyclin M2 [Source:MGI Symbol%3BAcc:MGI:2151054];gene_id=ENSMUSG00000064105;logic_name=ensembl;version=12	192	101999
chr19	47896586	47896932	3	-0.0155922	chr19	47737561	47919299	-	ID=gene:ENSMUSG00000044948;Name=Cfap43;biotype=protein_coding;description=cilia and flagella associated protein 43 [Source:MGI Symbol%3BAcc:MGI:1289258];gene_id=ENSMUSG00000044948;logic_name=ensembl_havana_gene;version=16	346	22367
chr19	47918795	47918944	4	-0.00288971	chr19	47737561	47919299	-	ID=gene:ENSMUSG00000044948;Name=Cfap43;biotype=protein_coding;description=cilia and flagella associated protein 43 [Source:MGI Symbol%3BAcc:MGI:1289258];gene_id=ENSMUSG00000044948;logic_name=ensembl_havana_gene;version=16	149	355
chr19	53830759	53838827	4	-0.153469	chr19	53677306	53867080	+	ID=gene:ENSMUSG00000043639;Name=Rbm20;biotype=protein_coding;description=RNA binding motif protein 20 [Source:MGI Symbol%3BAcc:MGI:1920963];gene_id=ENSMUSG00000043639;logic_name=ensembl_havana_gene;version=14	8068	153454
chr19	54046810	54047001	5	-0.000108222	chr19	54045182	54048982	+	ID=gene:ENSMUSG00000033717;Name=Adra2a;biotype=protein_coding;description=adrenergic receptor%2C alpha 2a [Source:MGI Symbol%3BAcc:MGI:87934];gene_id=ENSMUSG00000033717;logic_name=ensembl;version=5	191	1629
chr19	57049944	57050049	3	0.0948551	chr19	57032733	57314919	-	ID=gene:ENSMUSG00000025085;Name=Ablim1;biotype=protein_coding;description=actin-binding LIM protein 1 [Source:MGI Symbol%3BAcc:MGI:1194500];gene_id=ENSMUSG00000025085;logic_name=ensembl_havana_gene;version=16	105	33554
chr19	57756352	57756555	4	0.0141385	chr19	57611034	58133338	+	ID=gene:ENSMUSG00000054843;Name=Atrnl1;biotype=protein_coding;description=attractin like 1 [Source:MGI Symbol%3BAcc:MGI:2147749];gene_id=ENSMUSG00000054843;logic_name=ensembl;version=8	203	145319
chr19	58422271	58422400	3	0.0229917	chr19	58235604	58455909	-	ID=gene:ENSMUSG00000025089;Name=Gfra1;biotype=protein_coding;description=glial cell line derived neurotrophic factor family receptor alpha 1 [Source:MGI Symbol%3BAcc:MGI:1100842];gene_id=ENSMUSG00000025089;logic_name=ensembl_havana_gene;version=15	129	32194
chr19	59943294	59943318	3	0.00416133	chr19	59902884	59943654	-	ID=gene:ENSMUSG00000040022;Name=Rab11fip2;biotype=protein_coding;description=RAB11 family interacting protein 2 (class I) [Source:MGI Symbol%3BAcc:MGI:1922248];gene_id=ENSMUSG00000040022;logic_name=ensembl_havana_gene;version=14	24	46
chr19	61224251	61225484	6	-0.0649553	chr19	61224402	61228418	-	ID=gene:ENSMUSG00000059326;Name=Csf2ra;biotype=protein_coding;description=colony stimulating factor 2 receptor%2C alpha%2C low-affinity (granulocyte-macrophage) [Source:MGI Symbol%3BAcc:MGI:1339754];gene_id=ENSMUSG00000059326;logic_name=ensembl;version=6	1083	2934
chr19	61226423	61226725	9	-0.00863528	chr19	61224402	61228418	-	ID=gene:ENSMUSG00000059326;Name=Csf2ra;biotype=protein_coding;description=colony stimulating factor 2 receptor%2C alpha%2C low-affinity (granulocyte-macrophage) [Source:MGI Symbol%3BAcc:MGI:1339754];gene_id=ENSMUSG00000059326;logic_name=ensembl;version=6	302	1693
chr19	61227067	61227221	4	-0.0135979	chr19	61224402	61228418	-	ID=gene:ENSMUSG00000059326;Name=Csf2ra;biotype=protein_coding;description=colony stimulating factor 2 receptor%2C alpha%2C low-affinity (granulocyte-macrophage) [Source:MGI Symbol%3BAcc:MGI:1339754];gene_id=ENSMUSG00000059326;logic_name=ensembl;version=6	154	1197
chr2	3474808	3474821	3	-0.00225133	chr2	3455815	3475031	-	ID=gene:ENSMUSG00000026646;Name=Suv39h2;biotype=protein_coding;description=suppressor of variegation 3-9 2 [Source:MGI Symbol%3BAcc:MGI:1890396];gene_id=ENSMUSG00000026646;logic_name=ensembl_havana_gene;version=16	13	165
chr2	4882393	4882424	3	0.0029392	chr2	4881564	4910557	+	ID=gene:ENSMUSG00000026662;Name=Sephs1;biotype=protein_coding;description=selenophosphate synthetase 1 [Source:MGI Symbol%3BAcc:MGI:1923580];gene_id=ENSMUSG00000026662;logic_name=ensembl_havana_gene;version=13	31	830
chr2	4919119	4919269	3	0.00237404	chr2	4919019	4938730	+	ID=gene:ENSMUSG00000026664;Name=Phyh;biotype=protein_coding;description=phytanoyl-CoA hydroxylase [Source:MGI Symbol%3BAcc:MGI:891978];gene_id=ENSMUSG00000026664;logic_name=ensembl_havana_gene;version=7	150	124
chr2	5137740	5137790	3	-0.0175457	chr2	5137776	5230878	+	ID=gene:ENSMUSG00000026676;Name=Ccdc3;biotype=protein_coding;description=coiled-coil domain containing 3 [Source:MGI Symbol%3BAcc:MGI:1921436];gene_id=ENSMUSG00000026676;logic_name=ensembl_havana_gene;version=7	15	0
chr2	7081188	7081364	3	0.0276843	chr2	6539694	7509563	-	ID=gene:ENSMUSG00000002107;Name=Celf2;biotype=protein_coding;description=CUGBP%2C Elav-like family member 2 [Source:MGI Symbol%3BAcc:MGI:1338822];gene_id=ENSMUSG00000002107;logic_name=ensembl_havana_gene;version=18	176	0
chr2	14288513	14288716	5	0.00123335	chr2	14229392	14332057	+	ID=gene:ENSMUSG00000026712;Name=Mrc1;biotype=protein_coding;description=mannose receptor%2C C type 1 [Source:MGI Symbol%3BAcc:MGI:97142];gene_id=ENSMUSG00000026712;logic_name=ensembl_havana_gene;version=3	203	59100
chr2	14604288	14604394	3	-0.00278898	chr2	14603088	14987908	+	ID=gene:ENSMUSG00000057914;Name=Cacnb2;biotype=protein_coding;description=calcium channel%2C voltage-dependent%2C beta 2 subunit [Source:MGI Symbol%3BAcc:MGI:894644];gene_id=ENSMUSG00000057914;logic_name=ensembl_havana_gene;version=15	106	0
chr2	16357113	16357212	4	-0.000953261	chr2	16356304	16755839	+	ID=gene:ENSMUSG00000026748;Name=Plxdc2;biotype=protein_coding;description=plexin domain containing 2 [Source:MGI Symbol%3BAcc:MGI:1914698];gene_id=ENSMUSG00000026748;logic_name=ensembl_havana_gene;version=13	99	810
chr2	18001554	18026295	4	0.00936907	chr2	18025193	18037737	-	ID=gene:ENSMUSG00000054057;Name=A930004D18Rik;biotype=protein_coding;description=RIKEN cDNA A930004D18 gene [Source:MGI Symbol%3BAcc:MGI:1925190];gene_id=ENSMUSG00000054057;logic_name=ensembl_havana_gene;version=2	1103	11446
chr2	18694089	18694175	3	-0.00839992	chr2	18694032	18750413	+	ID=gene:ENSMUSG00000037708;Name=Spag6;biotype=protein_coding;description=sperm associated antigen 6 [Source:MGI Symbol%3BAcc:MGI:3040687];gene_id=ENSMUSG00000037708;logic_name=ensembl_havana_gene;version=16	86	-4847
chr2	19657999	19658108	3	-0.00345797	chr2	19657752	19660583	+	ID=gene:ENSMUSG00000043415;Name=Otud1;biotype=protein_coding;description=OTU domain containing 1 [Source:MGI Symbol%3BAcc:MGI:1918448];gene_id=ENSMUSG00000043415;logic_name=ensembl_havana_gene;version=5	109	0
chr2	20521306	20521476	3	0.0573395	chr2	19909780	20810713	+	ID=gene:ENSMUSG00000036617;Name=Etl4;biotype=protein_coding;description=enhancer trap locus 4 [Source:MGI Symbol%3BAcc:MGI:95454];gene_id=ENSMUSG00000036617;logic_name=ensembl_havana_gene;version=16	170	611527
chr2	25094898	25095019	3	-0.0549689	chr2	25085667	25095149	-	ID=gene:ENSMUSG00000036805;Name=Noxa1;biotype=protein_coding;description=NADPH oxidase activator 1 [Source:MGI Symbol%3BAcc:MGI:2449980];gene_id=ENSMUSG00000036805;logic_name=ensembl_havana_gene;version=13	121	186
chr2	26389584	26389719	3	-0.00104129	chr2	26389339	26397122	+	ID=gene:ENSMUSG00000026926;Name=Pmpca;biotype=protein_coding;description=peptidase (mitochondrial processing) alpha [Source:MGI Symbol%3BAcc:MGI:1918568];gene_id=ENSMUSG00000026926;logic_name=ensembl_havana_gene;version=14	135	237
chr2	28447237	28447368	3	-0.00497641	chr2	28446800	28455508	+	ID=gene:ENSMUSG00000035829;Name=Ppp1r26;biotype=protein_coding;description=protein phosphatase 1%2C regulatory subunit 26 [Source:MGI Symbol%3BAcc:MGI:2685193];gene_id=ENSMUSG00000035829;logic_name=ensembl_havana_gene;version=13	131	-573
chr2	29802971	29803029	3	-0.00610376	chr2	29802634	29817522	+	ID=gene:ENSMUSG00000059316;Name=Slc27a4;biotype=protein_coding;description=solute carrier family 27 (fatty acid transporter)%2C member 4 [Source:MGI Symbol%3BAcc:MGI:1347347];gene_id=ENSMUSG00000059316;logic_name=ensembl_havana_gene;version=2	58	292
chr2	30473113	30473271	6	0.00306212	chr2	30471537	30474219	-	ID=gene:ENSMUSG00000089762;Name=Ier5l;biotype=protein_coding;description=immediate early response 5-like [Source:MGI Symbol%3BAcc:MGI:1919750];gene_id=ENSMUSG00000089762;logic_name=ensembl_havana_gene;version=3	158	928
chr2	30875118	30875284	3	-0.0219427	chr2	30834972	30881251	+	ID=gene:ENSMUSG00000039476;Name=Prrx2;biotype=protein_coding;description=paired related homeobox 2 [Source:MGI Symbol%3BAcc:MGI:98218];gene_id=ENSMUSG00000039476;logic_name=ensembl_havana_gene;version=13	166	29752
chr2	31246355	31246463	4	0.00192417	chr2	31245823	31295989	+	ID=gene:ENSMUSG00000062661;Name=Ncs1;biotype=protein_coding;description=neuronal calcium sensor 1 [Source:MGI Symbol%3BAcc:MGI:109166];gene_id=ENSMUSG00000062661;logic_name=ensembl_havana_gene;version=6	108	433
chr2	31821360	31821528	3	-0.0637741	chr2	31813290	31846005	-	ID=gene:ENSMUSG00000026841;Name=Fibcd1;biotype=protein_coding;description=fibrinogen C domain containing 1 [Source:MGI Symbol%3BAcc:MGI:2138953];gene_id=ENSMUSG00000026841;logic_name=ensembl_havana_gene;version=7	168	24477
chr2	32318092	32318187	4	0.0372065	chr2	32308471	32353338	-	ID=gene:ENSMUSG00000026825;Name=Dnm1;biotype=protein_coding;description=dynamin 1 [Source:MGI Symbol%3BAcc:MGI:107384];gene_id=ENSMUSG00000026825;logic_name=ensembl_havana_gene;version=17	95	19707
chr2	33639681	33639881	4	-0.00287903	chr2	33560965	33640511	-	ID=gene:ENSMUSG00000038765;Name=Lmx1b;biotype=protein_coding;description=LIM homeobox transcription factor 1 beta [Source:MGI Symbol%3BAcc:MGI:1100513];gene_id=ENSMUSG00000038765;logic_name=ensembl_havana_gene;version=13	200	630
chr2	36136687	36136851	4	0.00610484	chr2	36116079	36136773	-	ID=gene:ENSMUSG00000026889;Name=Rbm18;biotype=protein_coding;description=RNA binding motif protein 18 [Source:MGI Symbol%3BAcc:MGI:1915139];gene_id=ENSMUSG00000026889;logic_name=ensembl_havana_gene;version=12	86	0
chr2	36136687	36136851	4	0.00610484	chr2	36136389	36190647	+	ID=gene:ENSMUSG00000026887;Name=Mrrf;biotype=protein_coding;description=mitochondrial ribosome recycling factor [Source:MGI Symbol%3BAcc:MGI:1915121];gene_id=ENSMUSG00000026887;logic_name=ensembl_havana_gene;version=9	164	0
chr2	36230727	36230863	3	0.0039164	chr2	36230426	36252272	+	ID=gene:ENSMUSG00000047250;Name=Ptgs1;biotype=protein_coding;description=prostaglandin-endoperoxide synthase 1 [Source:MGI Symbol%3BAcc:MGI:97797];gene_id=ENSMUSG00000047250;logic_name=ensembl_havana_gene;version=13	136	302
chr2	37703548	37703641	5	0.00901188	chr2	37483228	37703859	-	ID=gene:ENSMUSG00000026915;Name=Strbp;biotype=protein_coding;description=spermatid perinuclear RNA binding protein [Source:MGI Symbol%3BAcc:MGI:104626];gene_id=ENSMUSG00000026915;logic_name=ensembl_havana_gene;version=16	93	-201
chr2	38351752	38351994	7	-0.00399225	chr2	38339281	38369733	+	ID=gene:ENSMUSG00000000247;Name=Lhx2;biotype=protein_coding;description=LIM homeobox protein 2 [Source:MGI Symbol%3BAcc:MGI:96785];gene_id=ENSMUSG00000000247;logic_name=ensembl_havana_gene;version=11	242	12472
chr2	38354676	38354889	4	0.0217195	chr2	38339281	38369733	+	ID=gene:ENSMUSG00000000247;Name=Lhx2;biotype=protein_coding;description=LIM homeobox protein 2 [Source:MGI Symbol%3BAcc:MGI:96785];gene_id=ENSMUSG00000000247;logic_name=ensembl_havana_gene;version=11	213	15396
chr2	38712042	38712136	3	0.00308906	chr2	38692656	38714542	-	ID=gene:ENSMUSG00000026751;Name=Nr5a1;biotype=protein_coding;description=nuclear receptor subfamily 5%2C group A%2C member 1 [Source:MGI Symbol%3BAcc:MGI:1346833];gene_id=ENSMUSG00000026751;logic_name=ensembl_havana_gene;version=14	94	98
chr2	45001909	45020168	4	-0.117669	chr2	44983632	45117395	-	ID=gene:ENSMUSG00000026872;Name=Zeb2;biotype=protein_coding;description=zinc finger E-box binding homeobox 2 [Source:MGI Symbol%3BAcc:MGI:1344407];gene_id=ENSMUSG00000026872;logic_name=ensembl_havana_gene;version=17	18259	90109
chr2	51147502	51147754	3	-0.00212276	chr2	51130438	51149111	-	ID=gene:ENSMUSG00000017144;Name=Rnd3;biotype=protein_coding;description=Rho family GTPase 3 [Source:MGI Symbol%3BAcc:MGI:1921444];gene_id=ENSMUSG00000017144;logic_name=ensembl_havana_gene;version=8	252	1357
chr2	58703242	58703443	3	0.0384325	chr2	58567298	58792971	+	ID=gene:ENSMUSG00000026839;Name=Upp2;biotype=protein_coding;description=uridine phosphorylase 2 [Source:MGI Symbol%3BAcc:MGI:1923904];gene_id=ENSMUSG00000026839;logic_name=ensembl_havana_gene;version=17	201	135909
chr2	61812325	61812381	3	-0.0133061	chr2	61802930	61814114	+	ID=gene:ENSMUSG00000035033;Name=Tbr1;biotype=protein_coding;description=T-box brain gene 1 [Source:MGI Symbol%3BAcc:MGI:107404];gene_id=ENSMUSG00000035033;logic_name=ensembl_havana_gene;version=15	56	7873
chr2	68862038	68862131	3	0.0076043	chr2	68861441	69114282	+	ID=gene:ENSMUSG00000027035;Name=Cers6;biotype=protein_coding;description=ceramide synthase 6 [Source:MGI Symbol%3BAcc:MGI:2442564];gene_id=ENSMUSG00000027035;logic_name=ensembl_havana_gene;version=10	93	482
chr2	69585943	69586063	3	-0.00778613	chr2	69424340	69586065	-	ID=gene:ENSMUSG00000027070;Name=Lrp2;biotype=protein_coding;description=low density lipoprotein receptor-related protein 2 [Source:MGI Symbol%3BAcc:MGI:95794];gene_id=ENSMUSG00000027070;logic_name=ensembl_havana_gene;version=14	120	4
chr2	71544023	71544298	3	-0.0212566	chr2	71543408	71546754	-	ID=gene:ENSMUSG00000023391;Name=Dlx2;biotype=protein_coding;description=distal-less homeobox 2 [Source:MGI Symbol%3BAcc:MGI:94902];gene_id=ENSMUSG00000023391;logic_name=ensembl_havana_gene;version=8	275	2456
chr2	73271806	73272041	9	-0.00108407	chr2	73271925	73284706	+	ID=gene:ENSMUSG00000068859;Name=Sp9;biotype=protein_coding;description=trans-acting transcription factor 9 [Source:MGI Symbol%3BAcc:MGI:3574660];gene_id=ENSMUSG00000068859;logic_name=ensembl_havana_gene;version=5	117	0
chr2	73508421	73508503	3	0.146633	chr2	73429610	73529734	-	ID=gene:ENSMUSG00000075284;Name=Wipf1;biotype=protein_coding;description=WAS/WASL interacting protein family%2C member 1 [Source:MGI Symbol%3BAcc:MGI:2178801];gene_id=ENSMUSG00000075284;logic_name=ensembl_havana_gene;version=10	82	20984
chr2	73775137	73775170	3	-0.0122602	chr2	73610660	73775346	-	ID=gene:ENSMUSG00000056486;Name=Chn1;biotype=protein_coding;description=chimerin 1 [Source:MGI Symbol%3BAcc:MGI:1915674];gene_id=ENSMUSG00000056486;logic_name=ensembl_havana_gene;version=18	33	176
chr2	74668655	74668696	3	0.0153816	chr2	74668310	74671599	+	ID=gene:ENSMUSG00000001819;Name=Hoxd13;biotype=protein_coding;description=homeobox D13 [Source:MGI Symbol%3BAcc:MGI:96205];gene_id=ENSMUSG00000001819;logic_name=ensembl_havana_gene;version=4	41	346
chr2	74681661	74681801	4	-0.00440565	chr2	74679557	74687016	+	ID=gene:ENSMUSG00000042499;Name=Hoxd11;biotype=protein_coding;description=homeobox D11 [Source:MGI Symbol%3BAcc:MGI:96203];gene_id=ENSMUSG00000042499;logic_name=ensembl_havana_gene;version=13	140	2104
chr2	74712122	74712289	3	0.00836324	chr2	74711927	74748442	+	ID=gene:ENSMUSG00000079277;Name=Hoxd3;biotype=protein_coding;description=homeobox D3 [Source:MGI Symbol%3BAcc:MGI:96207];gene_id=ENSMUSG00000079277;logic_name=ensembl_havana_gene;version=9	167	130
chr2	74712122	74712289	3	0.00836324	chr2	74711929	74729123	+	ID=gene:ENSMUSG00000101174;Name=Hoxd4;biotype=protein_coding;description=homeobox D4 [Source:MGI Symbol%3BAcc:MGI:96208];gene_id=ENSMUSG00000101174;logic_name=havana;version=7	167	130
chr2	76869289	76879198	5	0.0381106	chr2	76703980	76982547	-	ID=gene:ENSMUSG00000051747;Name=Ttn;biotype=protein_coding;description=titin [Source:MGI Symbol%3BAcc:MGI:98864];gene_id=ENSMUSG00000051747;logic_name=ensembl_havana_gene;version=14	9909	103349
chr2	80446533	80446756	4	-0.00384923	chr2	80411970	80447625	-	ID=gene:ENSMUSG00000027004;Name=Frzb;biotype=protein_coding;description=frizzled-related protein [Source:MGI Symbol%3BAcc:MGI:892032];gene_id=ENSMUSG00000027004;logic_name=ensembl_havana_gene;version=3	223	640
chr2	84658940	84659049	4	0.0048582	chr2	84601439	84678041	-	ID=gene:ENSMUSG00000101645;Name=Gm28635;biotype=protein_coding;description=predicted gene 28635 [Source:MGI Symbol%3BAcc:MGI:5579341];gene_id=ENSMUSG00000101645;logic_name=havana;version=1	109	-30
chr2	90804589	90804656	4	0.0380311	chr2	90782727	90834437	+	ID=gene:ENSMUSG00000040812;Name=Agbl2;biotype=protein_coding;description=ATP/GTP binding protein-like 2 [Source:MGI Symbol%3BAcc:MGI:2443254];gene_id=ENSMUSG00000040812;logic_name=ensembl_havana_gene;version=14	67	21846
chr2	91182672	91182799	3	0.00250492	chr2	91137360	91183837	-	ID=gene:ENSMUSG00000040687;Name=Madd;biotype=protein_coding;description=MAP-kinase activating death domain [Source:MGI Symbol%3BAcc:MGI:2444672];gene_id=ENSMUSG00000040687;logic_name=ensembl_havana_gene;version=16	127	248
chr2	91645710	91646220	5	-0.0200827	chr2	91643669	91649791	-	ID=gene:ENSMUSG00000075040;Name=Zfp408;biotype=protein_coding;description=zinc finger protein 408 [Source:MGI Symbol%3BAcc:MGI:2685857];gene_id=ENSMUSG00000075040;logic_name=ensembl_havana_gene;version=9	510	3529
chr2	92389097	92389169	3	0.000677255	chr2	92383676	92401263	-	ID=gene:ENSMUSG00000027223;Name=Mapk8ip1;biotype=protein_coding;description=mitogen-activated protein kinase 8 interacting protein 1 [Source:MGI Symbol%3BAcc:MGI:1309464];gene_id=ENSMUSG00000027223;logic_name=ensembl_havana_gene;version=15	72	3514
chr2	93642565	93642614	3	0.0109408	chr2	93642384	93681339	+	ID=gene:ENSMUSG00000040310;Name=Alx4;biotype=protein_coding;description=aristaless-like homeobox 4 [Source:MGI Symbol%3BAcc:MGI:108359];gene_id=ENSMUSG00000040310;logic_name=ensembl_havana_gene;version=12	49	132
chr2	94437949	94438021	3	0.00544397	chr2	94411682	94438136	-	ID=gene:ENSMUSG00000027193;Name=Api5;biotype=protein_coding;description=apoptosis inhibitor 5 [Source:MGI Symbol%3BAcc:MGI:1888993];gene_id=ENSMUSG00000027193;logic_name=ensembl_havana_gene;version=12	72	165
chr2	104192459	104192705	4	0.0164226	chr2	104143073	104411013	-	ID=gene:ENSMUSG00000068373;Name=D430041D05Rik;biotype=protein_coding;description=RIKEN cDNA D430041D05 gene [Source:MGI Symbol%3BAcc:MGI:2181743];gene_id=ENSMUSG00000068373;logic_name=ensembl_havana_gene;version=15	246	37863
chr2	109693958	109694267	4	-0.000113706	chr2	109674700	109727007	+	ID=gene:ENSMUSG00000048482;Name=Bdnf;biotype=protein_coding;description=brain derived neurotrophic factor [Source:MGI Symbol%3BAcc:MGI:88145];gene_id=ENSMUSG00000048482;logic_name=ensembl_havana_gene;version=14	309	19259
chr2	112244487	112246190	4	-0.0233929	chr2	112239468	112247111	+	ID=gene:ENSMUSG00000027134;Name=Lpcat4;biotype=protein_coding;description=lysophosphatidylcholine acyltransferase 4 [Source:MGI Symbol%3BAcc:MGI:2138993];gene_id=ENSMUSG00000027134;logic_name=ensembl_havana_gene;version=4	1703	4647
chr2	112266918	112267114	4	0.0359478	chr2	112265825	112363163	+	ID=gene:ENSMUSG00000027130;Name=Slc12a6;biotype=protein_coding;description=solute carrier family 12%2C member 6 [Source:MGI Symbol%3BAcc:MGI:2135960];gene_id=ENSMUSG00000027130;logic_name=ensembl_havana_gene;version=15	196	605
chr2	112266918	112267114	4	0.0359478	chr2	112266314	112406319	+	ID=gene:ENSMUSG00000096764;Name=Gm21985;biotype=protein_coding;description=predicted gene 21985 [Source:MGI Symbol%3BAcc:MGI:5439454];gene_id=ENSMUSG00000096764;logic_name=havana;version=1	196	605
chr2	119744198	119744378	3	0.0223806	chr2	119742337	119751263	+	ID=gene:ENSMUSG00000027296;Name=Itpka;biotype=protein_coding;description=inositol 1%2C4%2C5-trisphosphate 3-kinase A [Source:MGI Symbol%3BAcc:MGI:1333822];gene_id=ENSMUSG00000027296;logic_name=ensembl_havana_gene;version=7	180	1862
chr2	119749377	119749615	3	0.0270857	chr2	119742337	119751263	+	ID=gene:ENSMUSG00000027296;Name=Itpka;biotype=protein_coding;description=inositol 1%2C4%2C5-trisphosphate 3-kinase A [Source:MGI Symbol%3BAcc:MGI:1333822];gene_id=ENSMUSG00000027296;logic_name=ensembl_havana_gene;version=7	238	7041
chr2	119759647	119759809	3	-0.0969024	chr2	119751320	119760431	-	ID=gene:ENSMUSG00000027297;Name=Ltk;biotype=protein_coding;description=leukocyte tyrosine kinase [Source:MGI Symbol%3BAcc:MGI:96840];gene_id=ENSMUSG00000027297;logic_name=ensembl_havana_gene;version=14	162	622
chr2	125203380	125203545	3	0.069847	chr2	125152505	125230002	+	ID=gene:ENSMUSG00000027202;Name=Slc12a1;biotype=protein_coding;description=solute carrier family 12%2C member 1 [Source:MGI Symbol%3BAcc:MGI:103150];gene_id=ENSMUSG00000027202;logic_name=ensembl_havana_gene;version=12	165	50781
chr2	125306281	125336508	4	0.0231659	chr2	125300594	125507993	-	ID=gene:ENSMUSG00000027204;Name=Fbn1;biotype=protein_coding;description=fibrillin 1 [Source:MGI Symbol%3BAcc:MGI:95489];gene_id=ENSMUSG00000027204;logic_name=ensembl_havana_gene;version=13	30227	169930
chr2	127425165	127425246	3	0.0483308	chr2	127425199	127436092	+	ID=gene:ENSMUSG00000046338;Name=Gpat2;biotype=protein_coding;description=glycerol-3-phosphate acyltransferase 2%2C mitochondrial [Source:MGI Symbol%3BAcc:MGI:2684962];gene_id=ENSMUSG00000046338;logic_name=ensembl_havana_gene;version=4	48	0
chr2	130421897	130422179	4	0.0148434	chr2	130417247	130424701	-	ID=gene:ENSMUSG00000037773;Name=Pced1a;biotype=protein_coding;description=PC-esterase domain containing 1A [Source:MGI Symbol%3BAcc:MGI:2442177];gene_id=ENSMUSG00000037773;logic_name=ensembl_havana_gene;version=14	282	2102
chr2	130880847	130881123	5	0.0513692	chr2	130706200	130906406	-	ID=gene:ENSMUSG00000027309;Name=4930402H24Rik;biotype=protein_coding;description=RIKEN cDNA 4930402H24 gene [Source:MGI Symbol%3BAcc:MGI:1923029];gene_id=ENSMUSG00000027309;logic_name=ensembl_havana_gene;version=18	276	25273
chr2	136059275	136059377	3	0.00799416	chr2	136052239	136069917	+	ID=gene:ENSMUSG00000027270;Name=Lamp5;biotype=protein_coding;description=lysosomal-associated membrane protein family%2C member 5 [Source:MGI Symbol%3BAcc:MGI:1923411];gene_id=ENSMUSG00000027270;logic_name=ensembl_havana_gene;version=14	102	1349
chr2	147085188	147085340	5	-0.00385013	chr2	147083316	147085445	-	ID=gene:ENSMUSG00000054160;Name=Nkx2-4;biotype=protein_coding;description=NK2 homeobox 4 [Source:MGI Symbol%3BAcc:MGI:97349];gene_id=ENSMUSG00000054160;logic_name=ensembl_havana_gene;version=2	152	5
chr2	148043885	148043997	4	0.00793431	chr2	148042877	148046969	-	ID=gene:ENSMUSG00000037025;Name=Foxa2;biotype=protein_coding;description=forkhead box A2 [Source:MGI Symbol%3BAcc:MGI:1347476];gene_id=ENSMUSG00000037025;logic_name=ensembl_havana_gene;version=11	112	1467
chr2	150749115	150749175	4	0.00481501	chr2	150749042	150771675	+	ID=gene:ENSMUSG00000033068;Name=Entpd6;biotype=protein_coding;description=ectonucleoside triphosphate diphosphohydrolase 6 [Source:MGI Symbol%3BAcc:MGI:1202295];gene_id=ENSMUSG00000033068;logic_name=ensembl_havana_gene;version=16	60	35
chr2	152413717	152413904	4	0.0239197	chr2	152411955	152415027	-	ID=gene:ENSMUSG00000074682;Name=Zcchc3;biotype=protein_coding;description=zinc finger%2C CCHC domain containing 3 [Source:MGI Symbol%3BAcc:MGI:1915167];gene_id=ENSMUSG00000074682;logic_name=ensembl_havana_gene;version=4	187	1140
chr2	152686812	152687094	11	0.0316525	chr2	152687035	152687946	+	ID=gene:ENSMUSG00000042814;Name=Mcts2;biotype=protein_coding;description=malignant T cell amplified sequence 2 [Source:MGI Symbol%3BAcc:MGI:1913655];gene_id=ENSMUSG00000042814;logic_name=ensembl_havana_gene;version=8	60	17352
chr2	152686812	152687094	11	0.0316525	chr2	152669461	152708670	+	ID=gene:ENSMUSG00000019188;Name=H13;biotype=protein_coding;description=histocompatibility 13 [Source:MGI Symbol%3BAcc:MGI:95886];gene_id=ENSMUSG00000019188;logic_name=ensembl_havana_gene;version=16	282	17352
chr2	152829685	152829811	3	0.115402	chr2	152780668	152831728	-	ID=gene:ENSMUSG00000007659;Name=Bcl2l1;biotype=protein_coding;description=BCL2-like 1 [Source:MGI Symbol%3BAcc:MGI:88139];gene_id=ENSMUSG00000007659;logic_name=ensembl_havana_gene;version=18	126	906
chr2	153741301	153741329	3	0.0115178	chr2	153741274	153773310	+	ID=gene:ENSMUSG00000027479;Name=Mapre1;biotype=protein_coding;description=microtubule-associated protein%2C RP/EB family%2C member 1 [Source:MGI Symbol%3BAcc:MGI:891995];gene_id=ENSMUSG00000027479;logic_name=ensembl_havana_gene;version=14	28	15
chr2	154941976	154942127	3	0.114766	chr2	154791402	155051012	+	ID=gene:ENSMUSG00000027596;Name=a;biotype=protein_coding;description=nonagouti [Source:MGI Symbol%3BAcc:MGI:87853];gene_id=ENSMUSG00000027596;logic_name=ensembl_havana_gene;version=10	151	150867
chr2	155826606	155826721	4	-0.00659311	chr2	155819832	155826925	-	ID=gene:ENSMUSG00000027613;Name=Eif6;biotype=protein_coding;description=eukaryotic translation initiation factor 6 [Source:MGI Symbol%3BAcc:MGI:1196288];gene_id=ENSMUSG00000027613;logic_name=ensembl_havana_gene;version=15	115	204
chr2	157078250	157078396	3	-0.00589386	chr2	157015799	157079254	-	ID=gene:ENSMUSG00000055485;Name=Soga1;biotype=protein_coding;description=suppressor of glucose%2C autophagy associated 1 [Source:MGI Symbol%3BAcc:MGI:2444575];gene_id=ENSMUSG00000055485;logic_name=ensembl_havana_gene;version=6	146	869
chr2	157093476	157097360	4	-0.0576874	chr2	157087055	157096482	+	ID=gene:ENSMUSG00000074628;Name=Tldc2;biotype=protein_coding;description=TBC/LysM associated domain containing 2 [Source:MGI Symbol%3BAcc:MGI:2686178];gene_id=ENSMUSG00000074628;logic_name=ensembl_havana_gene;version=9	3006	6422
chr2	157279146	157279173	3	-0.0016541	chr2	157208550	157279549	-	ID=gene:ENSMUSG00000074627;Name=Mroh8;biotype=protein_coding;description=maestro heat-like repeat family member 8 [Source:MGI Symbol%3BAcc:MGI:3603828];gene_id=ENSMUSG00000074627;logic_name=ensembl_havana_gene;version=11	27	49
chr2	157279146	157279173	3	-0.0016541	chr2	157279017	157326319	+	ID=gene:ENSMUSG00000027642;Name=Rpn2;biotype=protein_coding;description=ribophorin II [Source:MGI Symbol%3BAcc:MGI:98085];gene_id=ENSMUSG00000027642;logic_name=ensembl_havana_gene;version=15	27	49
chr2	163858126	163858358	4	0.0330967	chr2	163853651	163859746	+	ID=gene:ENSMUSG00000035238;Name=Kcnk15;biotype=protein_coding;description=potassium channel%2C subfamily K%2C member 15 [Source:MGI Symbol%3BAcc:MGI:2675209];gene_id=ENSMUSG00000035238;logic_name=ensembl_havana_gene;version=4	232	4377
chr2	165181120	165181238	3	0.0353422	chr2	165111507	165234853	-	ID=gene:ENSMUSG00000053166;Name=Cdh22;biotype=protein_coding;description=cadherin 22 [Source:MGI Symbol%3BAcc:MGI:1341843];gene_id=ENSMUSG00000053166;logic_name=ensembl_havana_gene;version=14	118	221
chr2	165992840	165992866	3	0.00547122	chr2	165992636	166073242	+	ID=gene:ENSMUSG00000027678;Name=Ncoa3;biotype=protein_coding;description=nuclear receptor coactivator 3 [Source:MGI Symbol%3BAcc:MGI:1276535];gene_id=ENSMUSG00000027678;logic_name=ensembl_havana_gene;version=17	26	204
chr2	168553540	168553800	4	-0.0227429	chr2	168476410	168601657	-	ID=gene:ENSMUSG00000027544;Name=Nfatc2;biotype=protein_coding;description=nuclear factor of activated T cells%2C cytoplasmic%2C calcineurin dependent 2 [Source:MGI Symbol%3BAcc:MGI:102463];gene_id=ENSMUSG00000027544;logic_name=ensembl_havana_gene;version=16	260	36565
chr2	168570866	168570946	3	-0.00916934	chr2	168476410	168601657	-	ID=gene:ENSMUSG00000027544;Name=Nfatc2;biotype=protein_coding;description=nuclear factor of activated T cells%2C cytoplasmic%2C calcineurin dependent 2 [Source:MGI Symbol%3BAcc:MGI:102463];gene_id=ENSMUSG00000027544;logic_name=ensembl_havana_gene;version=16	80	19419
chr2	169754500	169754634	4	0.0710819	chr2	169633013	170071816	+	ID=gene:ENSMUSG00000047907;Name=Tshz2;biotype=protein_coding;description=teashirt zinc finger family member 2 [Source:MGI Symbol%3BAcc:MGI:2153084];gene_id=ENSMUSG00000047907;logic_name=ensembl_havana_gene;version=11	134	120855
chr2	169864297	169864368	3	0.046101	chr2	169633013	170071816	+	ID=gene:ENSMUSG00000047907;Name=Tshz2;biotype=protein_coding;description=teashirt zinc finger family member 2 [Source:MGI Symbol%3BAcc:MGI:2153084];gene_id=ENSMUSG00000047907;logic_name=ensembl_havana_gene;version=11	71	230652
chr2	170511758	170511782	3	-0.00039877	chr2	170496428	170519123	+	ID=gene:ENSMUSG00000052033;Name=Pfdn4;biotype=protein_coding;description=prefoldin 4 [Source:MGI Symbol%3BAcc:MGI:1923512];gene_id=ENSMUSG00000052033;logic_name=ensembl_havana_gene;version=13	24	145
chr2	170830005	170830166	3	-0.0629189	chr2	170731807	170879769	+	ID=gene:ENSMUSG00000027560;Name=Dok5;biotype=protein_coding;description=docking protein 5 [Source:MGI Symbol%3BAcc:MGI:1924079];gene_id=ENSMUSG00000027560;logic_name=ensembl_havana_gene;version=4	161	98199
chr2	172940296	172940352	3	0.00317733	chr2	172868012	172940321	-	ID=gene:ENSMUSG00000008999;Name=Bmp7;biotype=protein_coding;description=bone morphogenetic protein 7 [Source:MGI Symbol%3BAcc:MGI:103302];gene_id=ENSMUSG00000008999;logic_name=ensembl_havana_gene;version=7	25	0
chr2	173021925	173022014	3	0.000689584	chr2	173020498	173034734	+	ID=gene:ENSMUSG00000027510;Name=Rbm38;biotype=protein_coding;description=RNA binding motif protein 38 [Source:MGI Symbol%3BAcc:MGI:1889294];gene_id=ENSMUSG00000027510;logic_name=ensembl_havana_gene;version=17	89	24
chr2	173156041	173156220	3	0.0518377	chr2	173153048	173159273	+	ID=gene:ENSMUSG00000027513;Name=Pck1;biotype=protein_coding;description=phosphoenolpyruvate carboxykinase 1%2C cytosolic [Source:MGI Symbol%3BAcc:MGI:97501];gene_id=ENSMUSG00000027513;logic_name=ensembl_havana_gene;version=11	179	2969
chr2	174760683	174760826	3	-0.00498925	chr2	174760619	174784042	+	ID=gene:ENSMUSG00000027524;Name=Edn3;biotype=protein_coding;description=endothelin 3 [Source:MGI Symbol%3BAcc:MGI:95285];gene_id=ENSMUSG00000027524;logic_name=ensembl_havana_gene;version=9	143	65
chr2	179697925	179698150	4	-0.00813015	chr2	179442431	179899373	+	ID=gene:ENSMUSG00000000305;Name=Cdh4;biotype=protein_coding;description=cadherin 4 [Source:MGI Symbol%3BAcc:MGI:99218];gene_id=ENSMUSG00000000305;logic_name=ensembl_havana_gene;version=12	225	255495
chr2	179804629	179804829	3	0.00388346	chr2	179442431	179899373	+	ID=gene:ENSMUSG00000000305;Name=Cdh4;biotype=protein_coding;description=cadherin 4 [Source:MGI Symbol%3BAcc:MGI:99218];gene_id=ENSMUSG00000000305;logic_name=ensembl_havana_gene;version=12	200	362199
chr2	181670353	181670618	7	0.00635796	chr2	181669836	181671640	-	ID=gene:ENSMUSG00000046470;Name=Sox18;biotype=protein_coding;description=SRY (sex determining region Y)-box 18 [Source:MGI Symbol%3BAcc:MGI:103559];gene_id=ENSMUSG00000046470;logic_name=ensembl_havana_gene;version=5	265	1022
chr3	18055164	18055359	5	0.00475362	chr3	18054174	18057517	+	ID=gene:ENSMUSG00000025128;Name=Bhlhe22;biotype=protein_coding;description=basic helix-loop-helix family%2C member e22 [Source:MGI Symbol%3BAcc:MGI:1930001];gene_id=ENSMUSG00000025128;logic_name=ensembl_havana_gene;version=7	195	840
chr3	30793178	30793340	3	0.0100622	chr3	30792875	30821263	+	ID=gene:ENSMUSG00000027706;Name=Sec62;biotype=protein_coding;description=SEC62 homolog (S. cerevisiae) [Source:MGI Symbol%3BAcc:MGI:1916526];gene_id=ENSMUSG00000027706;logic_name=ensembl_havana_gene;version=8	162	303
chr3	33800216	33800334	4	0.0138329	chr3	33799832	33814860	+	ID=gene:ENSMUSG00000027677;Name=Ttc14;biotype=protein_coding;description=tetratricopeptide repeat domain 14 [Source:MGI Symbol%3BAcc:MGI:1914370];gene_id=ENSMUSG00000027677;logic_name=ensembl_havana_gene;version=17	118	34
chr3	41564635	41564717	3	0.00657885	chr3	41555731	41616864	+	ID=gene:ENSMUSG00000025764;Name=Jade1;biotype=protein_coding;description=jade family PHD finger 1 [Source:MGI Symbol%3BAcc:MGI:1925835];gene_id=ENSMUSG00000025764;logic_name=ensembl_havana_gene;version=14	82	8902
chr3	49757235	49757389	3	-0.00389761	chr3	49743296	49757325	-	ID=gene:ENSMUSG00000037892;Name=Pcdh18;biotype=protein_coding;description=protocadherin 18 [Source:MGI Symbol%3BAcc:MGI:1920423];gene_id=ENSMUSG00000037892;logic_name=ensembl_havana_gene;version=13	90	0
chr3	51276522	51276564	3	0.0251046	chr3	51252720	51340663	-	ID=gene:ENSMUSG00000037174;Name=Elf2;biotype=protein_coding;description=E74-like factor 2 [Source:MGI Symbol%3BAcc:MGI:1916507];gene_id=ENSMUSG00000037174;logic_name=ensembl_havana_gene;version=18	42	950
chr3	60501519	60501547	3	-0.00723786	chr3	60472830	60629750	+	ID=gene:ENSMUSG00000027763;Name=Mbnl1;biotype=protein_coding;description=muscleblind like splicing factor 1 [Source:MGI Symbol%3BAcc:MGI:1928482];gene_id=ENSMUSG00000027763;logic_name=ensembl_havana_gene;version=13	28	28690
chr3	63295755	63295956	4	-0.000926192	chr3	63241537	63386030	+	ID=gene:ENSMUSG00000027820;Name=Mme;biotype=protein_coding;description=membrane metallo endopeptidase [Source:MGI Symbol%3BAcc:MGI:97004];gene_id=ENSMUSG00000027820;logic_name=ensembl_havana_gene;version=12	201	0
chr3	67096713	67099474	7	-0.00920344	chr3	66981390	67358396	+	ID=gene:ENSMUSG00000034544;Name=Rsrc1;biotype=protein_coding;description=arginine/serine-rich coiled-coil 1 [Source:MGI Symbol%3BAcc:MGI:1914130];gene_id=ENSMUSG00000034544;logic_name=ensembl_havana_gene;version=17	2761	111042
chr3	67582942	67583080	3	-1.64467e-05	chr3	67582741	67604237	+	ID=gene:ENSMUSG00000027775;Name=Mfsd1;biotype=protein_coding;description=major facilitator superfamily domain containing 1 [Source:MGI Symbol%3BAcc:MGI:1914118];gene_id=ENSMUSG00000027775;logic_name=ensembl_havana_gene;version=9	138	175
chr3	68691288	68691563	6	0.0797013	chr3	68690644	68698547	+	ID=gene:ENSMUSG00000027776;Name=Il12a;biotype=protein_coding;description=interleukin 12a [Source:MGI Symbol%3BAcc:MGI:96539];gene_id=ENSMUSG00000027776;logic_name=ensembl_havana_gene;version=12	275	0
chr3	79549805	79549904	3	0.0849067	chr3	79455974	79567796	-	ID=gene:ENSMUSG00000061175;Name=Fnip2;biotype=protein_coding;description=folliculin interacting protein 2 [Source:MGI Symbol%3BAcc:MGI:2683054];gene_id=ENSMUSG00000061175;logic_name=ensembl_havana_gene;version=11	99	17775
chr3	79567535	79567561	3	0.015202	chr3	79455974	79567796	-	ID=gene:ENSMUSG00000061175;Name=Fnip2;biotype=protein_coding;description=folliculin interacting protein 2 [Source:MGI Symbol%3BAcc:MGI:2683054];gene_id=ENSMUSG00000061175;logic_name=ensembl_havana_gene;version=11	26	118
chr3	82357943	82358068	3	0.0019094	chr3	82358044	82395268	+	ID=gene:ENSMUSG00000033900;Name=Map9;biotype=protein_coding;description=microtubule-associated protein 9 [Source:MGI Symbol%3BAcc:MGI:2442208];gene_id=ENSMUSG00000033900;logic_name=ensembl_havana_gene;version=13	25	0
chr3	88607936	88608113	3	-0.0812141	chr3	88605966	88648052	+	ID=gene:ENSMUSG00000028059;Name=Arhgef2;biotype=protein_coding;description=rho/rac guanine nucleotide exchange factor (GEF) 2 [Source:MGI Symbol%3BAcc:MGI:103264];gene_id=ENSMUSG00000028059;logic_name=ensembl_havana_gene;version=15	177	-8094
chr3	89350408	89350483	3	-0.0172197	chr3	89350219	89365253	-	ID=gene:ENSMUSG00000042672;Name=Dcst1;biotype=protein_coding;description=DC-STAMP domain containing 1 [Source:MGI Symbol%3BAcc:MGI:1925022];gene_id=ENSMUSG00000042672;logic_name=ensembl_havana_gene;version=15	75	14770
chr3	89831775	89831961	5	-0.000294934	chr3	89831370	89858834	+	ID=gene:ENSMUSG00000046280;Name=She;biotype=protein_coding;description=src homology 2 domain-containing transforming protein E [Source:MGI Symbol%3BAcc:MGI:1099462];gene_id=ENSMUSG00000046280;logic_name=ensembl_havana_gene;version=9	186	406
chr3	90079736	90079849	9	0.090467	chr3	90072649	90100902	+	ID=gene:ENSMUSG00000027940;Name=Tpm3;biotype=protein_coding;description=tropomyosin 3%2C gamma [Source:MGI Symbol%3BAcc:MGI:1890149];gene_id=ENSMUSG00000027940;logic_name=ensembl_havana_gene;version=18	113	7086
chr3	94696996	94697154	3	-0.0390574	chr3	94693556	94704413	+	ID=gene:ENSMUSG00000068877;Name=Selenbp2;biotype=protein_coding;description=selenium binding protein 2 [Source:MGI Symbol%3BAcc:MGI:104859];gene_id=ENSMUSG00000068877;logic_name=ensembl_havana_gene;version=12	158	3424
chr3	95167028	95167098	3	-0.00716728	chr3	95160457	95174024	+	ID=gene:ENSMUSG00000038777;Name=Sema6c;biotype=protein_coding;description=sema domain%2C transmembrane domain (TM)%2C and cytoplasmic domain%2C (semaphorin) 6C [Source:MGI Symbol%3BAcc:MGI:1338032];gene_id=ENSMUSG00000038777;logic_name=ensembl_havana_gene;version=19	70	6609
chr3	95930251	95930348	3	0.000794304	chr3	95929246	95947390	+	ID=gene:ENSMUSG00000015749;Name=Anp32e;biotype=protein_coding;description=acidic (leucine-rich) nuclear phosphoprotein 32 family%2C member E [Source:MGI Symbol%3BAcc:MGI:1913721];gene_id=ENSMUSG00000015749;logic_name=ensembl_havana_gene;version=12	97	995
chr3	96598738	96598960	3	-0.0338373	chr3	96596636	96599775	+	ID=gene:ENSMUSG00000049097;Name=Ankrd34a;biotype=protein_coding;description=ankyrin repeat domain 34A [Source:MGI Symbol%3BAcc:MGI:3617846];gene_id=ENSMUSG00000049097;logic_name=ensembl_havana_gene;version=9	222	2103
chr3	100925315	100959225	4	0.00813646	chr3	100938860	100969663	-	ID=gene:ENSMUSG00000033222;Name=Ttf2;biotype=protein_coding;description=transcription termination factor%2C RNA polymerase II [Source:MGI Symbol%3BAcc:MGI:1921294];gene_id=ENSMUSG00000033222;logic_name=ensembl_havana_gene;version=16	20366	2823
chr3	100925315	100959225	4	0.00813646	chr3	100922202	100936920	+	ID=gene:ENSMUSG00000033233;Name=Trim45;biotype=protein_coding;description=tripartite motif-containing 45 [Source:MGI Symbol%3BAcc:MGI:1918187];gene_id=ENSMUSG00000033233;logic_name=ensembl_havana_gene;version=17	11605	2823
chr3	101377319	101377417	3	0.000793651	chr3	101377083	101463059	+	ID=gene:ENSMUSG00000042035;Name=Igsf3;biotype=protein_coding;description=immunoglobulin superfamily%2C member 3 [Source:MGI Symbol%3BAcc:MGI:1926158];gene_id=ENSMUSG00000042035;logic_name=ensembl_havana_gene;version=11	98	195
chr3	103914744	103914802	3	-0.011498	chr3	103914120	103966636	+	ID=gene:ENSMUSG00000044098;Name=Rsbn1;biotype=protein_coding;description=rosbin%2C round spermatid basic protein 1 [Source:MGI Symbol%3BAcc:MGI:2444993];gene_id=ENSMUSG00000044098;logic_name=ensembl_havana_gene;version=14	58	625
chr3	104788877	104789118	3	-0.0162689	chr3	104788375	104794459	+	ID=gene:ENSMUSG00000002233;Name=Rhoc;biotype=protein_coding;description=ras homolog family member C [Source:MGI Symbol%3BAcc:MGI:106028];gene_id=ENSMUSG00000002233;logic_name=ensembl_havana_gene;version=13	241	0
chr3	107517206	107517417	4	-0.0066954	chr3	107467543	107518018	-	ID=gene:ENSMUSG00000027894;Name=Slc6a17;biotype=protein_coding;description=solute carrier family 6 (neurotransmitter transporter)%2C member 17 [Source:MGI Symbol%3BAcc:MGI:2442535];gene_id=ENSMUSG00000027894;logic_name=ensembl_havana_gene;version=14	211	601
chr3	107630991	107631164	3	-0.00263159	chr3	107612532	107631694	-	ID=gene:ENSMUSG00000014601;Name=Strip1;biotype=protein_coding;description=striatin interacting protein 1 [Source:MGI Symbol%3BAcc:MGI:2443884];gene_id=ENSMUSG00000014601;logic_name=ensembl_havana_gene;version=13	173	546
chr3	108722205	108722305	3	-0.000245098	chr3	108678638	108722309	-	ID=gene:ENSMUSG00000027883;Name=Gpsm2;biotype=protein_coding;description=G-protein signalling modulator 2 (AGS3-like%2C C. elegans) [Source:MGI Symbol%3BAcc:MGI:1923373];gene_id=ENSMUSG00000027883;logic_name=ensembl_havana_gene;version=15	100	0
chr3	108940342	108947461	7	0.0510109	chr3	108940053	108940445	-	ID=gene:ENSMUSG00000051638;Name=Gm9857;biotype=protein_coding;description=predicted gene 9857 [Source:MGI Symbol%3BAcc:MGI:3704224];gene_id=ENSMUSG00000051638;logic_name=ensembl;version=1	103	0
chr3	108940342	108947461	7	0.0510109	chr3	108939873	108960774	+	ID=gene:ENSMUSG00000045662;Name=Henmt1;biotype=protein_coding;description=HEN1 methyltransferase homolog 1 (Arabidopsis) [Source:MGI Symbol%3BAcc:MGI:1913965];gene_id=ENSMUSG00000045662;logic_name=ensembl_havana_gene;version=16	7119	0
chr3	116594949	116595031	4	0.000326812	chr3	116581093	116614587	-	ID=gene:ENSMUSG00000033439;Name=Trmt13;biotype=protein_coding;description=tRNA methyltransferase 13 [Source:MGI Symbol%3BAcc:MGI:1925219];gene_id=ENSMUSG00000033439;logic_name=ensembl_havana_gene;version=12	82	0
chr3	116594949	116595031	4	0.000326812	chr3	116594982	116631004	+	ID=gene:ENSMUSG00000027959;Name=Sass6;biotype=protein_coding;description=SAS-6 centriolar assembly protein [Source:MGI Symbol%3BAcc:MGI:1920026];gene_id=ENSMUSG00000027959;logic_name=ensembl_havana_gene;version=14	50	0
chr3	116923154	116923294	3	0.135074	chr3	116918258	116968987	-	ID=gene:ENSMUSG00000033377;Name=Palmd;biotype=protein_coding;description=palmdelphin [Source:MGI Symbol%3BAcc:MGI:2148896];gene_id=ENSMUSG00000033377;logic_name=ensembl_havana_gene;version=14	140	45658
chr3	121263038	121263211	4	0.00331954	chr3	121201761	121283098	-	ID=gene:ENSMUSG00000028132;Name=Tmem56;biotype=protein_coding;description=transmembrane protein 56 [Source:MGI Symbol%3BAcc:MGI:1923195];gene_id=ENSMUSG00000028132;logic_name=ensembl_havana_gene;version=15	173	19887
chr3	121263222	121263238	3	-0.00392889	chr3	121201761	121283098	-	ID=gene:ENSMUSG00000028132;Name=Tmem56;biotype=protein_coding;description=transmembrane protein 56 [Source:MGI Symbol%3BAcc:MGI:1923195];gene_id=ENSMUSG00000028132;logic_name=ensembl_havana_gene;version=15	16	19860
chr3	121427141	121427225	3	-0.00301028	chr3	121424236	121427574	-	ID=gene:ENSMUSG00000105813;Name=Gm42928;biotype=TEC;description=predicted gene 42928 [Source:MGI Symbol%3BAcc:MGI:5663065];gene_id=ENSMUSG00000105813;logic_name=havana;version=1	84	601
chr3	121427141	121427225	3	-0.00301028	chr3	121426497	121458207	+	ID=gene:ENSMUSG00000053931;Name=Cnn3;biotype=protein_coding;description=calponin 3%2C acidic [Source:MGI Symbol%3BAcc:MGI:1919244];gene_id=ENSMUSG00000053931;logic_name=ensembl_havana_gene;version=11	84	601
chr3	121527036	121527323	3	-0.0222851	chr3	121459528	121532404	-	ID=gene:ENSMUSG00000039865;Name=Slc44a3;biotype=protein_coding;description=solute carrier family 44%2C member 3 [Source:MGI Symbol%3BAcc:MGI:2384860];gene_id=ENSMUSG00000039865;logic_name=ensembl_havana_gene;version=8	287	5021
chr3	122618540	122618707	4	-0.00227177	chr3	122538719	122619715	-	ID=gene:ENSMUSG00000039735;Name=Fnbp1l;biotype=protein_coding;description=formin binding protein 1-like [Source:MGI Symbol%3BAcc:MGI:1925642];gene_id=ENSMUSG00000039735;logic_name=ensembl_havana_gene;version=15	167	1007
chr3	122924382	122924519	3	-0.00359771	chr3	122924203	122926184	+	ID=gene:ENSMUSG00000054091;Name=1810037I17Rik;biotype=protein_coding;description=RIKEN cDNA 1810037I17 gene [Source:MGI Symbol%3BAcc:MGI:1914954];gene_id=ENSMUSG00000054091;logic_name=ensembl_havana_gene;version=9	137	0
chr3	131111373	131111555	3	0.00544125	chr3	131110471	131224356	+	ID=gene:ENSMUSG00000027985;Name=Lef1;biotype=protein_coding;description=lymphoid enhancer binding factor 1 [Source:MGI Symbol%3BAcc:MGI:96770];gene_id=ENSMUSG00000027985;logic_name=ensembl_havana_gene;version=14	182	1077
chr3	131150883	131151023	3	0.0195854	chr3	131110471	131224356	+	ID=gene:ENSMUSG00000027985;Name=Lef1;biotype=protein_coding;description=lymphoid enhancer binding factor 1 [Source:MGI Symbol%3BAcc:MGI:96770];gene_id=ENSMUSG00000027985;logic_name=ensembl_havana_gene;version=14	140	40587
chr3	133157322	133166638	3	0.0103665	chr3	133112278	133234949	-	ID=gene:ENSMUSG00000040969;Name=Arhgef38;biotype=protein_coding;description=Rho guanine nucleotide exchange factor (GEF) 38 [Source:MGI Symbol%3BAcc:MGI:1924919];gene_id=ENSMUSG00000040969;logic_name=ensembl_havana_gene;version=14	9316	68251
chr3	135439070	135439109	5	-0.0133065	chr3	135438149	135468198	+	ID=gene:ENSMUSG00000078578;Name=Ube2d3;biotype=protein_coding;description=ubiquitin-conjugating enzyme E2D 3 [Source:MGI Symbol%3BAcc:MGI:1913355];gene_id=ENSMUSG00000078578;logic_name=ensembl_havana_gene;version=9	39	774
chr3	142765070	142765132	3	0.00200836	chr3	142765045	142783606	+	ID=gene:ENSMUSG00000028271;Name=Gtf2b;biotype=protein_coding;description=general transcription factor IIB [Source:MGI Symbol%3BAcc:MGI:2385191];gene_id=ENSMUSG00000028271;logic_name=ensembl_havana_gene;version=9	62	-115
chr3	145776349	145781062	3	-0.0727911	chr3	145758675	145894277	+	ID=gene:ENSMUSG00000028194;Name=Ddah1;biotype=protein_coding;description=dimethylarginine dimethylaminohydrolase 1 [Source:MGI Symbol%3BAcc:MGI:1916469];gene_id=ENSMUSG00000028194;logic_name=ensembl_havana_gene;version=15	4713	17658
chr3	148894422	148894548	4	0.143886	chr3	148815583	148990555	-	ID=gene:ENSMUSG00000028184;Name=Adgrl2;biotype=protein_coding;description=adhesion G protein-coupled receptor L2 [Source:MGI Symbol%3BAcc:MGI:2139714];gene_id=ENSMUSG00000028184;logic_name=ensembl_havana_gene;version=12	126	60187
chr3	148990477	148990606	6	0.00765971	chr3	148815583	148990555	-	ID=gene:ENSMUSG00000028184;Name=Adgrl2;biotype=protein_coding;description=adhesion G protein-coupled receptor L2 [Source:MGI Symbol%3BAcc:MGI:2139714];gene_id=ENSMUSG00000028184;logic_name=ensembl_havana_gene;version=12	78	-998
chr3	152396819	152396857	3	-0.000620654	chr3	152395473	152462826	+	ID=gene:ENSMUSG00000039068;Name=Zzz3;biotype=protein_coding;description=zinc finger%2C ZZ domain containing 3 [Source:MGI Symbol%3BAcc:MGI:1920453];gene_id=ENSMUSG00000039068;logic_name=ensembl_havana_gene;version=16	38	1347
chr3	152866153	152866270	3	-9.144e-05	chr3	152714100	152980408	+	ID=gene:ENSMUSG00000039047;Name=Pigk;biotype=protein_coding;description=phosphatidylinositol glycan anchor biosynthesis%2C class K [Source:MGI Symbol%3BAcc:MGI:1913863];gene_id=ENSMUSG00000039047;logic_name=ensembl_havana_gene;version=17	117	115937
chr3	152866153	152866270	3	-9.144e-05	chr3	152817081	152982246	-	ID=gene:ENSMUSG00000039037;Name=St6galnac5;biotype=protein_coding;description=ST6 (alpha-N-acetyl-neuraminyl-2%2C3-beta-galactosyl-1%2C3)-N-acetylgalactosaminide alpha-2%2C6-sialyltransferase 5 [Source:MGI Symbol%3BAcc:MGI:1349471];gene_id=ENSMUSG00000039037;logic_name=ensembl_havana_gene;version=5	117	115937
chr3	154328393	154328531	5	-0.00250849	chr3	154306294	154330659	-	ID=gene:ENSMUSG00000096225;Name=Lhx8;biotype=protein_coding;description=LIM homeobox protein 8 [Source:MGI Symbol%3BAcc:MGI:1096343];gene_id=ENSMUSG00000096225;logic_name=ensembl_havana_gene;version=7	138	2029
chr3	157534666	157534717	3	0.0222913	chr3	157534160	157548410	+	ID=gene:ENSMUSG00000028180;Name=Zranb2;biotype=protein_coding;description=zinc finger%2C RAN-binding domain containing 2 [Source:MGI Symbol%3BAcc:MGI:1858211];gene_id=ENSMUSG00000028180;logic_name=ensembl_havana_gene;version=18	51	270
chr4	8535647	8535794	3	0.0112802	chr4	8535644	8607778	+	ID=gene:ENSMUSG00000047187;Name=Rab2a;biotype=protein_coding;description=RAB2A%2C member RAS oncogene family [Source:MGI Symbol%3BAcc:MGI:1928750];gene_id=ENSMUSG00000047187;logic_name=ensembl_havana_gene;version=9	147	4
chr4	9668852	9668969	3	-0.00119733	chr4	9448069	9669344	-	ID=gene:ENSMUSG00000028207;Name=Asph;biotype=protein_coding;description=aspartate-beta-hydroxylase [Source:MGI Symbol%3BAcc:MGI:1914186];gene_id=ENSMUSG00000028207;logic_name=ensembl_havana_gene;version=18	117	193
chr4	17853371	17853442	4	-0.00591084	chr4	17852893	18119145	+	ID=gene:ENSMUSG00000028226;Name=Mmp16;biotype=protein_coding;description=matrix metallopeptidase 16 [Source:MGI Symbol%3BAcc:MGI:1276107];gene_id=ENSMUSG00000028226;logic_name=ensembl_havana_gene;version=15	71	479
chr4	21931355	21931421	3	-0.00121693	chr4	21931329	21996839	+	ID=gene:ENSMUSG00000028246;Name=Faxc;biotype=protein_coding;description=failed axon connections homolog [Source:MGI Symbol%3BAcc:MGI:1923382];gene_id=ENSMUSG00000028246;logic_name=ensembl_havana_gene;version=13	66	30
chr4	28813711	28813899	5	0.00601508	chr4	28813131	28967499	+	ID=gene:ENSMUSG00000028289;Name=Epha7;biotype=protein_coding;description=Eph receptor A7 [Source:MGI Symbol%3BAcc:MGI:95276];gene_id=ENSMUSG00000028289;logic_name=ensembl_havana_gene;version=12	188	581
chr4	32386407	32387243	5	-0.0661993	chr4	32238804	32586108	+	ID=gene:ENSMUSG00000040270;Name=Bach2;biotype=protein_coding;description=BTB and CNC homology%2C basic leucine zipper transcription factor 2 [Source:MGI Symbol%3BAcc:MGI:894679];gene_id=ENSMUSG00000040270;logic_name=ensembl_havana_gene;version=16	836	147458
chr4	32459715	32459837	3	0.0119696	chr4	32238804	32586108	+	ID=gene:ENSMUSG00000040270;Name=Bach2;biotype=protein_coding;description=BTB and CNC homology%2C basic leucine zipper transcription factor 2 [Source:MGI Symbol%3BAcc:MGI:894679];gene_id=ENSMUSG00000040270;logic_name=ensembl_havana_gene;version=16	122	220766
chr4	41503030	41507066	3	-0.00931473	chr4	41495604	41503076	-	ID=gene:ENSMUSG00000046312;Name=AI464131;biotype=protein_coding;description=expressed sequence AI464131 [Source:MGI Symbol%3BAcc:MGI:2140300];gene_id=ENSMUSG00000046312;logic_name=ensembl_havana_gene;version=4	46	0
chr4	41503030	41507066	3	-0.00931473	chr4	41505009	41517333	-	ID=gene:ENSMUSG00000028441;Name=1110017D15Rik;biotype=protein_coding;description=RIKEN cDNA 1110017D15 gene [Source:MGI Symbol%3BAcc:MGI:1920971];gene_id=ENSMUSG00000028441;logic_name=ensembl_havana_gene;version=12	2058	0
chr4	41731125	41731277	3	0.00913567	chr4	41699989	41769474	+	ID=gene:ENSMUSG00000073889;Name=Il11ra1;biotype=protein_coding;description=interleukin 11 receptor%2C alpha chain 1 [Source:MGI Symbol%3BAcc:MGI:107426];gene_id=ENSMUSG00000073889;logic_name=ensembl_havana_gene;version=10	152	0
chr4	41731125	41731277	3	0.00913567	chr4	41723836	41731142	-	ID=gene:ENSMUSG00000066224;Name=Arid3c;biotype=protein_coding;description=AT rich interactive domain 3C (BRIGHT-like) [Source:MGI Symbol%3BAcc:MGI:3650624];gene_id=ENSMUSG00000066224;logic_name=ensembl_havana_gene;version=13	17	0
chr4	43381969	43382068	3	-0.00162307	chr4	43381979	43427088	+	ID=gene:ENSMUSG00000035969;Name=Rusc2;biotype=protein_coding;description=RUN and SH3 domain containing 2 [Source:MGI Symbol%3BAcc:MGI:2140371];gene_id=ENSMUSG00000035969;logic_name=ensembl_havana_gene;version=15	90	0
chr4	44558258	44558408	4	0.0280793	chr4	44524757	44710487	-	ID=gene:ENSMUSG00000014030;Name=Pax5;biotype=protein_coding;description=paired box 5 [Source:MGI Symbol%3BAcc:MGI:97489];gene_id=ENSMUSG00000014030;logic_name=ensembl_havana_gene;version=15	150	152032
chr4	44651065	44664163	4	0.00476438	chr4	44524757	44710487	-	ID=gene:ENSMUSG00000014030;Name=Pax5;biotype=protein_coding;description=paired box 5 [Source:MGI Symbol%3BAcc:MGI:97489];gene_id=ENSMUSG00000014030;logic_name=ensembl_havana_gene;version=15	13098	46277
chr4	45529048	45529301	4	0.0279972	chr4	45423278	45532470	-	ID=gene:ENSMUSG00000044813;Name=Shb;biotype=protein_coding;description=src homology 2 domain-containing transforming protein B [Source:MGI Symbol%3BAcc:MGI:98294];gene_id=ENSMUSG00000044813;logic_name=ensembl_havana_gene;version=15	253	1527
chr4	45529786	45529826	4	-0.00193345	chr4	45423278	45532470	-	ID=gene:ENSMUSG00000044813;Name=Shb;biotype=protein_coding;description=src homology 2 domain-containing transforming protein B [Source:MGI Symbol%3BAcc:MGI:98294];gene_id=ENSMUSG00000044813;logic_name=ensembl_havana_gene;version=15	40	1002
chr4	45530561	45530593	3	0.0156979	chr4	45423278	45532470	-	ID=gene:ENSMUSG00000044813;Name=Shb;biotype=protein_coding;description=src homology 2 domain-containing transforming protein B [Source:MGI Symbol%3BAcc:MGI:98294];gene_id=ENSMUSG00000044813;logic_name=ensembl_havana_gene;version=15	32	235
chr4	46196058	46196067	3	-0.00365279	chr4	46155347	46196311	-	ID=gene:ENSMUSG00000028329;Name=Xpa;biotype=protein_coding;description=xeroderma pigmentosum%2C complementation group A [Source:MGI Symbol%3BAcc:MGI:99135];gene_id=ENSMUSG00000028329;logic_name=ensembl_havana_gene;version=13	9	244
chr4	46196079	46196145	4	-0.00175318	chr4	46155347	46196311	-	ID=gene:ENSMUSG00000028329;Name=Xpa;biotype=protein_coding;description=xeroderma pigmentosum%2C complementation group A [Source:MGI Symbol%3BAcc:MGI:99135];gene_id=ENSMUSG00000028329;logic_name=ensembl_havana_gene;version=13	66	166
chr4	46344798	46344913	3	0.00107238	chr4	46343609	46346412	+	ID=gene:ENSMUSG00000070990;Name=Foxe1;biotype=protein_coding;description=forkhead box E1 [Source:MGI Symbol%3BAcc:MGI:1353500];gene_id=ENSMUSG00000070990;logic_name=ensembl_havana_gene;version=2	115	605
chr4	46344935	46345374	14	-0.00203634	chr4	46343609	46346412	+	ID=gene:ENSMUSG00000070990;Name=Foxe1;biotype=protein_coding;description=forkhead box E1 [Source:MGI Symbol%3BAcc:MGI:1353500];gene_id=ENSMUSG00000070990;logic_name=ensembl_havana_gene;version=2	439	742
chr4	48048138	48051868	9	-0.00466723	chr4	48045153	48086447	+	ID=gene:ENSMUSG00000028341;Name=Nr4a3;biotype=protein_coding;description=nuclear receptor subfamily 4%2C group A%2C member 3 [Source:MGI Symbol%3BAcc:MGI:1352457];gene_id=ENSMUSG00000028341;logic_name=ensembl_havana_gene;version=9	3730	0
chr4	48668890	48668960	3	0.109361	chr4	48663514	48673502	+	ID=gene:ENSMUSG00000028348;Name=Cavin4;biotype=protein_coding;description=caveolae associated 4 [Source:MGI Symbol%3BAcc:MGI:1915266];gene_id=ENSMUSG00000028348;logic_name=ensembl_havana_gene;version=7	70	5377
chr4	49521179	49521405	3	-0.000132333	chr4	49521176	49531517	+	ID=gene:ENSMUSG00000039634;Name=Zfp189;biotype=protein_coding;description=zinc finger protein 189 [Source:MGI Symbol%3BAcc:MGI:2444707];gene_id=ENSMUSG00000039634;logic_name=ensembl_havana_gene;version=12	226	4
chr4	52913591	52913764	3	0.00389432	chr4	52910207	52919178	-	ID=gene:ENSMUSG00000051593;Name=Olfr272;biotype=protein_coding;description=olfactory receptor 272 [Source:MGI Symbol%3BAcc:MGI:3030106];gene_id=ENSMUSG00000051593;logic_name=ensembl_havana_gene;version=4	173	-1800
chr4	57268485	57268584	4	-0.160312	chr4	57190841	57301837	-	ID=gene:ENSMUSG00000038764;Name=Ptpn3;biotype=protein_coding;description=protein tyrosine phosphatase%2C non-receptor type 3 [Source:MGI Symbol%3BAcc:MGI:105307];gene_id=ENSMUSG00000038764;logic_name=ensembl_havana_gene;version=14	99	33253
chr4	63146127	63146250	3	-0.0111785	chr4	63143275	63154799	-	ID=gene:ENSMUSG00000028356;Name=Ambp;biotype=protein_coding;description=alpha 1 microglobulin/bikunin [Source:MGI Symbol%3BAcc:MGI:88002];gene_id=ENSMUSG00000028356;logic_name=ensembl_havana_gene;version=4	123	7922
chr4	66403928	66404122	4	-0.00175627	chr4	65380803	66404611	-	ID=gene:ENSMUSG00000028373;Name=Astn2;biotype=protein_coding;description=astrotactin 2 [Source:MGI Symbol%3BAcc:MGI:1889277];gene_id=ENSMUSG00000028373;logic_name=ensembl_havana_gene;version=16	194	361
chr4	86930775	86930928	4	0.0293966	chr4	86874396	86934822	+	ID=gene:ENSMUSG00000038007;Name=Acer2;biotype=protein_coding;description=alkaline ceramidase 2 [Source:MGI Symbol%3BAcc:MGI:1920932];gene_id=ENSMUSG00000038007;logic_name=ensembl_havana_gene;version=14	153	56362
chr4	94912705	94913166	3	0.0220603	chr4	94907267	94928843	-	ID=gene:ENSMUSG00000028575;Name=Eqtn;biotype=protein_coding;description=equatorin%2C sperm acrosome associated [Source:MGI Symbol%3BAcc:MGI:1915003];gene_id=ENSMUSG00000028575;logic_name=ensembl_havana_gene;version=11	461	15677
chr4	95050814	95050925	3	0.00360334	chr4	95049034	95052222	-	ID=gene:ENSMUSG00000052684;Name=Jun;biotype=protein_coding;description=jun proto-oncogene [Source:MGI Symbol%3BAcc:MGI:96646];gene_id=ENSMUSG00000052684;logic_name=ensembl_havana_gene;version=4	111	1297
chr4	99715803	99715852	3	-0.00667249	chr4	99715664	99763460	+	ID=gene:ENSMUSG00000073792;Name=Alg6;biotype=protein_coding;description=asparagine-linked glycosylation 6 (alpha-1%2C3%2C-glucosyltransferase) [Source:MGI Symbol%3BAcc:MGI:2444031];gene_id=ENSMUSG00000073792;logic_name=ensembl_havana_gene;version=11	49	174
chr4	99967169	99969947	4	0.0756817	chr4	99929414	99987294	+	ID=gene:ENSMUSG00000025791;Name=Pgm2;biotype=protein_coding;description=phosphoglucomutase 2 [Source:MGI Symbol%3BAcc:MGI:97565];gene_id=ENSMUSG00000025791;logic_name=ensembl_havana_gene;version=18	2778	37719
chr4	100411937	100412024	3	0.0891758	chr4	100095791	100444765	+	ID=gene:ENSMUSG00000035305;Name=Ror1;biotype=protein_coding;description=receptor tyrosine kinase-like orphan receptor 1 [Source:MGI Symbol%3BAcc:MGI:1347520];gene_id=ENSMUSG00000035305;logic_name=ensembl_havana_gene;version=5	87	316147
chr4	100479085	100562639	3	0.0454998	chr4	100478849	100550147	+	ID=gene:ENSMUSG00000069733;Name=Ube2u;biotype=protein_coding;description=ubiquitin-conjugating enzyme E2U (putative) [Source:MGI Symbol%3BAcc:MGI:3588216];gene_id=ENSMUSG00000069733;logic_name=ensembl_havana_gene;version=11	71062	219
chr4	101264823	101264849	3	0.00622863	chr4	101152367	101265282	-	ID=gene:ENSMUSG00000028530;Name=Jak1;biotype=protein_coding;description=Janus kinase 1 [Source:MGI Symbol%3BAcc:MGI:96628];gene_id=ENSMUSG00000028530;logic_name=ensembl_havana_gene;version=14	26	433
chr4	101496605	101496651	3	0.000623772	chr4	101496648	101642799	+	ID=gene:ENSMUSG00000028528;Name=Dnajc6;biotype=protein_coding;description=DnaJ heat shock protein family (Hsp40) member C6 [Source:MGI Symbol%3BAcc:MGI:1919935];gene_id=ENSMUSG00000028528;logic_name=ensembl_havana_gene;version=16	4	0
chr4	103619390	103619607	4	-0.018872	chr4	103619359	104744844	+	ID=gene:ENSMUSG00000028519;Name=Dab1;biotype=protein_coding;description=disabled 1 [Source:MGI Symbol%3BAcc:MGI:108554];gene_id=ENSMUSG00000028519;logic_name=ensembl_havana_gene;version=16	217	-58
chr4	103659331	103659495	3	0.00401205	chr4	103619359	104744844	+	ID=gene:ENSMUSG00000028519;Name=Dab1;biotype=protein_coding;description=disabled 1 [Source:MGI Symbol%3BAcc:MGI:108554];gene_id=ENSMUSG00000028519;logic_name=ensembl_havana_gene;version=16	164	39667
chr4	105191777	105191914	3	0.118113	chr4	105157347	105232764	+	ID=gene:ENSMUSG00000028517;Name=Plpp3;biotype=protein_coding;description=phospholipid phosphatase 3 [Source:MGI Symbol%3BAcc:MGI:1915166];gene_id=ENSMUSG00000028517;logic_name=ensembl_havana_gene;version=8	137	34431
chr4	108217870	108217942	3	-0.00545925	chr4	108181738	108218048	-	ID=gene:ENSMUSG00000034645;Name=Zyg11a;biotype=protein_coding;description=zyg-11 family member A%2C cell cycle regulator [Source:MGI Symbol%3BAcc:MGI:2446208];gene_id=ENSMUSG00000034645;logic_name=ensembl_havana_gene;version=14	72	0
chr4	108780305	108780348	4	0.00385667	chr4	108719649	108781904	+	ID=gene:ENSMUSG00000094958;Name=3110021N24Rik;biotype=protein_coding;description=RIKEN cDNA 3110021N24 gene [Source:MGI Symbol%3BAcc:MGI:1920383];gene_id=ENSMUSG00000094958;logic_name=ensembl;version=1	43	53216
chr4	108780305	108780348	4	0.00385667	chr4	108637466	108780798	-	ID=gene:ENSMUSG00000034557;Name=Zfyve9;biotype=protein_coding;description=zinc finger%2C FYVE domain containing 9 [Source:MGI Symbol%3BAcc:MGI:2652838];gene_id=ENSMUSG00000034557;logic_name=ensembl_havana_gene;version=14	43	53216
chr4	109280743	109280895	3	-0.00323502	chr4	109280268	109387817	+	ID=gene:ENSMUSG00000028552;Name=Eps15;biotype=protein_coding;description=epidermal growth factor receptor pathway substrate 15 [Source:MGI Symbol%3BAcc:MGI:104583];gene_id=ENSMUSG00000028552;logic_name=ensembl_havana_gene;version=13	152	469
chr4	109676683	109676874	3	0.00247267	chr4	109676588	109963960	+	ID=gene:ENSMUSG00000010517;Name=Faf1;biotype=protein_coding;description=Fas-associated factor 1 [Source:MGI Symbol%3BAcc:MGI:109419];gene_id=ENSMUSG00000010517;logic_name=ensembl_havana_gene;version=7	191	57
chr4	114925738	114925850	3	-0.00279005	chr4	114925147	114926013	-	ID=gene:ENSMUSG00000044518;Name=Foxe3;biotype=protein_coding;description=forkhead box E3 [Source:MGI Symbol%3BAcc:MGI:1353569];gene_id=ENSMUSG00000044518;logic_name=ensembl_havana_gene;version=3	112	163
chr4	116820557	116820830	7	-0.0357806	chr4	116819904	116821707	-	ID=gene:ENSMUSG00000043155;Name=Hpdl;biotype=protein_coding;description=4-hydroxyphenylpyruvate dioxygenase-like [Source:MGI Symbol%3BAcc:MGI:2444646];gene_id=ENSMUSG00000043155;logic_name=ensembl_havana_gene;version=4	273	678
chr4	117128159	117128300	3	-0.00154313	chr4	117126794	117128738	+	ID=gene:ENSMUSG00000047671;Name=Tctex1d4;biotype=protein_coding;description=Tctex1 domain containing 4 [Source:MGI Symbol%3BAcc:MGI:3045358];gene_id=ENSMUSG00000047671;logic_name=ensembl_havana_gene;version=8	141	1347
chr4	117276406	117276487	3	-0.00948779	chr4	117271463	117497052	-	ID=gene:ENSMUSG00000028677;Name=Rnf220;biotype=protein_coding;description=ring finger protein 220 [Source:MGI Symbol%3BAcc:MGI:1913993];gene_id=ENSMUSG00000028677;logic_name=ensembl_havana_gene;version=19	81	12285
chr4	117872458	117872594	3	0.00557728	chr4	117866524	117872557	-	ID=gene:ENSMUSG00000078588;Name=Ccdc24;biotype=protein_coding;description=coiled-coil domain containing 24 [Source:MGI Symbol%3BAcc:MGI:2685874];gene_id=ENSMUSG00000078588;logic_name=ensembl_havana_gene;version=10	99	0
chr4	117872458	117872594	3	0.00557728	chr4	117834506	117875198	+	ID=gene:ENSMUSG00000028542;Name=Slc6a9;biotype=protein_coding;description=solute carrier family 6 (neurotransmitter transporter%2C glycine)%2C member 9 [Source:MGI Symbol%3BAcc:MGI:95760];gene_id=ENSMUSG00000028542;logic_name=ensembl_havana_gene;version=17	136	0
chr4	117872458	117872594	3	0.00557728	chr4	117869260	117883487	-	ID=gene:ENSMUSG00000028541;Name=B4galt2;biotype=protein_coding;description=UDP-Gal:betaGlcNAc beta 1%2C4- galactosyltransferase%2C polypeptide 2 [Source:MGI Symbol%3BAcc:MGI:1858493];gene_id=ENSMUSG00000028541;logic_name=ensembl_havana_gene;version=14	136	0
chr4	117914892	117914969	3	0.000545529	chr4	117894486	117914999	-	ID=gene:ENSMUSG00000033365;Name=Ipo13;biotype=protein_coding;description=importin 13 [Source:MGI Symbol%3BAcc:MGI:2385205];gene_id=ENSMUSG00000033365;logic_name=ensembl_havana_gene;version=14	77	30
chr4	120096907	120097011	3	0.0621996	chr4	119733784	120138045	+	ID=gene:ENSMUSG00000028634;Name=Hivep3;biotype=protein_coding;description=human immunodeficiency virus type I enhancer binding protein 3 [Source:MGI Symbol%3BAcc:MGI:106589];gene_id=ENSMUSG00000028634;logic_name=ensembl_havana_gene;version=17	104	282230
chr4	120747014	120747159	4	0.00389349	chr4	120696138	120748612	-	ID=gene:ENSMUSG00000028631;Name=Kcnq4;biotype=protein_coding;description=potassium voltage-gated channel%2C subfamily Q%2C member 4 [Source:MGI Symbol%3BAcc:MGI:1926803];gene_id=ENSMUSG00000028631;logic_name=ensembl_havana_gene;version=7	145	17
chr4	120951454	120951566	3	0.0027636	chr4	120930137	120951699	-	ID=gene:ENSMUSG00000064141;Name=Zfp69;biotype=protein_coding;description=zinc finger protein 69 [Source:MGI Symbol%3BAcc:MGI:107794];gene_id=ENSMUSG00000064141;logic_name=ensembl_havana_gene;version=14	112	135
chr4	122995906	122995976	3	0.00202317	chr4	122995652	123002485	+	ID=gene:ENSMUSG00000028654;Name=Mycl;biotype=protein_coding;description=v-myc avian myelocytomatosis viral oncogene lung carcinoma derived [Source:MGI Symbol%3BAcc:MGI:96799];gene_id=ENSMUSG00000028654;logic_name=ensembl_havana_gene;version=13	70	0
chr4	123105357	123105959	5	-0.0291093	chr4	123105165	123132099	+	ID=gene:ENSMUSG00000002384;Name=Bmp8b;biotype=protein_coding;description=bone morphogenetic protein 8b [Source:MGI Symbol%3BAcc:MGI:107335];gene_id=ENSMUSG00000002384;logic_name=ensembl_havana_gene;version=2	602	197
chr4	125071535	125071831	3	0.0199154	chr4	125066672	125074042	+	ID=gene:ENSMUSG00000050213;Name=Snip1;biotype=protein_coding;description=Smad nuclear interacting protein 1 [Source:MGI Symbol%3BAcc:MGI:2156003];gene_id=ENSMUSG00000050213;logic_name=ensembl_havana_gene;version=6	296	4843
chr4	125633643	125633752	3	0.0126844	chr4	125490700	125714173	+	ID=gene:ENSMUSG00000001985;Name=Grik3;biotype=protein_coding;description=glutamate receptor%2C ionotropic%2C kainate 3 [Source:MGI Symbol%3BAcc:MGI:95816];gene_id=ENSMUSG00000001985;logic_name=ensembl_havana_gene;version=9	109	142813
chr4	126165546	126165599	4	0.126414	chr4	126164082	126202760	-	ID=gene:ENSMUSG00000043962;Name=Thrap3;biotype=protein_coding;description=thyroid hormone receptor associated protein 3 [Source:MGI Symbol%3BAcc:MGI:2442637];gene_id=ENSMUSG00000043962;logic_name=ensembl_havana_gene;version=16	53	37111
chr4	126236972	126237093	7	-0.104104	chr4	126232167	126256343	-	ID=gene:ENSMUSG00000028849;Name=Map7d1;biotype=protein_coding;description=MAP7 domain containing 1 [Source:MGI Symbol%3BAcc:MGI:2384297];gene_id=ENSMUSG00000028849;logic_name=ensembl_havana_gene;version=17	121	3044
chr4	127312222	127313823	4	0.0387654	chr4	127311421	127314039	-	ID=gene:ENSMUSG00000050234;Name=Gja4;biotype=protein_coding;description=gap junction protein%2C alpha 4 [Source:MGI Symbol%3BAcc:MGI:95715];gene_id=ENSMUSG00000050234;logic_name=ensembl_havana_gene;version=7	1601	216
chr4	127330491	127330646	3	0.0116003	chr4	127325235	127330844	-	ID=gene:ENSMUSG00000042367;Name=Gjb3;biotype=protein_coding;description=gap junction protein%2C beta 3 [Source:MGI Symbol%3BAcc:MGI:95721];gene_id=ENSMUSG00000042367;logic_name=ensembl_havana_gene;version=12	155	190
chr4	128889527	128889650	3	0.134145	chr4	128883580	128911328	+	ID=gene:ENSMUSG00000041000;Name=Trim62;biotype=protein_coding;description=tripartite motif-containing 62 [Source:MGI Symbol%3BAcc:MGI:1914775];gene_id=ENSMUSG00000041000;logic_name=ensembl_havana_gene;version=8	123	5388
chr4	129491227	129491317	4	-0.0611781	chr4	129491190	129491956	+	ID=gene:ENSMUSG00000078554;Name=Fam229a;biotype=protein_coding;description=family with sequence similarity 229%2C member A [Source:MGI Symbol%3BAcc:MGI:1915483];gene_id=ENSMUSG00000078554;logic_name=ensembl_havana_gene;version=2	90	0
chr4	130007638	130009661	4	0.0176771	chr4	129984870	130022633	+	ID=gene:ENSMUSG00000028782;Name=Adgrb2;biotype=protein_coding;description=adhesion G protein-coupled receptor B2 [Source:MGI Symbol%3BAcc:MGI:2451244];gene_id=ENSMUSG00000028782;logic_name=ensembl_havana_gene;version=14	2023	0
chr4	130762802	130762948	3	0.062321	chr4	130663321	130781564	+	ID=gene:ENSMUSG00000028580;Name=Pum1;biotype=protein_coding;description=pumilio RNA-binding family member 1 [Source:MGI Symbol%3BAcc:MGI:1931749];gene_id=ENSMUSG00000028580;logic_name=ensembl_havana_gene;version=15	146	99446
chr4	131823872	131829788	3	0.0821949	chr4	131768457	131838288	-	ID=gene:ENSMUSG00000028909;Name=Ptpru;biotype=protein_coding;description=protein tyrosine phosphatase%2C receptor type%2C U [Source:MGI Symbol%3BAcc:MGI:1321151];gene_id=ENSMUSG00000028909;logic_name=ensembl_havana_gene;version=17	5916	8490
chr4	131900438	131900659	3	-0.00659614	chr4	131873617	131901706	+	ID=gene:ENSMUSG00000028911;Name=Srsf4;biotype=protein_coding;description=serine/arginine-rich splicing factor 4 [Source:MGI Symbol%3BAcc:MGI:1890577];gene_id=ENSMUSG00000028911;logic_name=ensembl_havana_gene;version=16	221	19370
chr4	132113552	132113619	5	-0.0914296	chr4	132110726	132144486	-	ID=gene:ENSMUSG00000050511;Name=Oprd1;biotype=protein_coding;description=opioid receptor%2C delta 1 [Source:MGI Symbol%3BAcc:MGI:97438];gene_id=ENSMUSG00000050511;logic_name=ensembl_havana_gene;version=1	67	30867
chr4	132274292	132274415	4	0.00201131	chr4	132274375	132295766	+	ID=gene:ENSMUSG00000028899;Name=Taf12;biotype=protein_coding;description=TATA-box binding protein associated factor 12 [Source:MGI Symbol%3BAcc:MGI:1913714];gene_id=ENSMUSG00000028899;logic_name=ensembl_havana_gene;version=11	41	0
chr4	132783608	132783725	3	-0.0535885	chr4	132781843	132796387	-	ID=gene:ENSMUSG00000037731;Name=Themis2;biotype=protein_coding;description=thymocyte selection associated family member 2 [Source:MGI Symbol%3BAcc:MGI:2446213];gene_id=ENSMUSG00000037731;logic_name=ensembl_havana_gene;version=5	117	12639
chr4	134074581	134074641	3	0.0703168	chr4	134060815	134092504	+	ID=gene:ENSMUSG00000012123;Name=Crybg2;biotype=protein_coding;description=crystallin beta-gamma domain containing 2 [Source:MGI Symbol%3BAcc:MGI:1334463];gene_id=ENSMUSG00000012123;logic_name=ensembl_havana_gene;version=17	60	6130
chr4	136995325	136995549	4	0.036596	chr4	136979732	137048801	-	ID=gene:ENSMUSG00000060862;Name=Zbtb40;biotype=protein_coding;description=zinc finger and BTB domain containing 40 [Source:MGI Symbol%3BAcc:MGI:2682254];gene_id=ENSMUSG00000060862;logic_name=ensembl_havana_gene;version=10	224	53146
chr4	137295445	137295545	3	-0.0338466	chr4	137277489	137299726	+	ID=gene:ENSMUSG00000036856;Name=Wnt4;biotype=protein_coding;description=wingless-type MMTV integration site family%2C member 4 [Source:MGI Symbol%3BAcc:MGI:98957];gene_id=ENSMUSG00000036856;logic_name=ensembl_havana_gene;version=4	100	17811
chr4	137539161	137539270	3	0.0029029	chr4	137468769	137570630	+	ID=gene:ENSMUSG00000028763;Name=Hspg2;biotype=protein_coding;description=perlecan (heparan sulfate proteoglycan 2) [Source:MGI Symbol%3BAcc:MGI:96257];gene_id=ENSMUSG00000028763;logic_name=ensembl_havana_gene;version=17	109	70359
chr4	139092841	139092892	4	-0.0216144	chr4	139082284	139092993	-	ID=gene:ENSMUSG00000041120;Name=Nbl1;biotype=protein_coding;description=neuroblastoma%2C suppression of tumorigenicity 1 [Source:MGI Symbol%3BAcc:MGI:104591];gene_id=ENSMUSG00000041120;logic_name=ensembl_havana_gene;version=6	51	78
chr4	139290947	139291112	3	0.0541775	chr4	139192899	139291818	+	ID=gene:ENSMUSG00000028745;Name=Capzb;biotype=protein_coding;description=capping protein (actin filament) muscle Z-line%2C beta [Source:MGI Symbol%3BAcc:MGI:104652];gene_id=ENSMUSG00000028745;logic_name=ensembl_havana_gene;version=18	165	98049
chr4	139651029	139651165	5	0.0792598	chr4	139603186	139662691	+	ID=gene:ENSMUSG00000094439;Name=Gm21969;biotype=protein_coding;description=predicted gene 21969 [Source:MGI Symbol%3BAcc:MGI:5439438];gene_id=ENSMUSG00000094439;logic_name=havana;version=1	136	-2373
chr4	139830316	139831675	4	0.0134587	chr4	139737062	139833528	-	ID=gene:ENSMUSG00000028736;Name=Pax7;biotype=protein_coding;description=paired box 7 [Source:MGI Symbol%3BAcc:MGI:97491];gene_id=ENSMUSG00000028736;logic_name=ensembl_havana_gene;version=13	1359	1293
chr4	139831703	139831750	3	0.00926207	chr4	139737062	139833528	-	ID=gene:ENSMUSG00000028736;Name=Pax7;biotype=protein_coding;description=paired box 7 [Source:MGI Symbol%3BAcc:MGI:97491];gene_id=ENSMUSG00000028736;logic_name=ensembl_havana_gene;version=13	47	1218
chr4	139965565	139965949	4	-0.00209524	chr4	139960220	139968026	-	ID=gene:ENSMUSG00000078234;Name=Klhdc7a;biotype=protein_coding;description=kelch domain containing 7A [Source:MGI Symbol%3BAcc:MGI:2444612];gene_id=ENSMUSG00000078234;logic_name=ensembl_havana_gene;version=6	384	2077
chr4	140582044	140582164	3	-0.0929187	chr4	140514485	140666012	-	ID=gene:ENSMUSG00000040964;Name=Arhgef10l;biotype=protein_coding;description=Rho guanine nucleotide exchange factor (GEF) 10-like [Source:MGI Symbol%3BAcc:MGI:1920004];gene_id=ENSMUSG00000040964;logic_name=ensembl_havana_gene;version=16	120	66592
chr4	140971947	140972033	4	0.0839301	chr4	140961203	140979193	+	ID=gene:ENSMUSG00000009863;Name=Sdhb;biotype=protein_coding;description=succinate dehydrogenase complex%2C subunit B%2C iron sulfur (Ip) [Source:MGI Symbol%3BAcc:MGI:1914930];gene_id=ENSMUSG00000009863;logic_name=ensembl_havana_gene;version=14	86	10677
chr4	141368563	141368697	4	0.0211924	chr4	141368220	141384175	+	ID=gene:ENSMUSG00000006218;Name=Fam131c;biotype=protein_coding;description=family with sequence similarity 131%2C member C [Source:MGI Symbol%3BAcc:MGI:2685539];gene_id=ENSMUSG00000006218;logic_name=ensembl_havana_gene;version=4	134	372
chr4	141463606	141463705	3	0.0389068	chr4	141444654	141467930	+	ID=gene:ENSMUSG00000006215;Name=Zbtb17;biotype=protein_coding;description=zinc finger and BTB domain containing 17 [Source:MGI Symbol%3BAcc:MGI:107410];gene_id=ENSMUSG00000006215;logic_name=ensembl_havana_gene;version=12	99	18934
chr4	141526298	141527503	3	-0.0538549	chr4	141467890	141538597	-	ID=gene:ENSMUSG00000040761;Name=Spen;biotype=protein_coding;description=spen family transcription repressor [Source:MGI Symbol%3BAcc:MGI:1891706];gene_id=ENSMUSG00000040761;logic_name=ensembl_havana_gene;version=16	1205	11094
chr4	141939379	141939481	3	0.0466346	chr4	141890438	142015082	-	ID=gene:ENSMUSG00000051435;Name=Fhad1;biotype=protein_coding;description=forkhead-associated (FHA) phosphopeptide binding domain 1 [Source:MGI Symbol%3BAcc:MGI:1920323];gene_id=ENSMUSG00000051435;logic_name=ensembl_havana_gene;version=11	102	72170
chr4	147506054	147506138	3	0.028022	chr4	147492417	147513486	+	ID=gene:ENSMUSG00000078496;Name=Zfp982;biotype=protein_coding;description=zinc finger protein 982 [Source:MGI Symbol%3BAcc:MGI:3701121];gene_id=ENSMUSG00000078496;logic_name=ensembl_havana_gene;version=9	84	330208
chr4	148890978	148891082	3	0.0358691	chr4	148804429	148954889	+	ID=gene:ENSMUSG00000028977;Name=Casz1;biotype=protein_coding;description=castor zinc finger 1 [Source:MGI Symbol%3BAcc:MGI:1196251];gene_id=ENSMUSG00000028977;logic_name=ensembl_havana_gene;version=16	104	86587
chr4	148952633	148952995	4	-0.0911527	chr4	148804429	148954889	+	ID=gene:ENSMUSG00000028977;Name=Casz1;biotype=protein_coding;description=castor zinc finger 1 [Source:MGI Symbol%3BAcc:MGI:1196251];gene_id=ENSMUSG00000028977;logic_name=ensembl_havana_gene;version=16	362	148242
chr4	148989632	148989764	3	0.0568526	chr4	148960535	149099876	-	ID=gene:ENSMUSG00000028975;Name=Pex14;biotype=protein_coding;description=peroxisomal biogenesis factor 14 [Source:MGI Symbol%3BAcc:MGI:1927868];gene_id=ENSMUSG00000028975;logic_name=ensembl_havana_gene;version=16	132	110048
chr4	149586690	149586765	4	0.00804802	chr4	149586468	149648899	+	ID=gene:ENSMUSG00000039953;Name=Clstn1;biotype=protein_coding;description=calsyntenin 1 [Source:MGI Symbol%3BAcc:MGI:1929895];gene_id=ENSMUSG00000039953;logic_name=ensembl_havana_gene;version=13	75	223
chr4	149773867	149773907	3	0.00566777	chr4	149744036	149774277	-	ID=gene:ENSMUSG00000028982;Name=Slc25a33;biotype=protein_coding;description=solute carrier family 25%2C member 33 [Source:MGI Symbol%3BAcc:MGI:1917806];gene_id=ENSMUSG00000028982;logic_name=ensembl_havana_gene;version=9	40	360
chr4	150914436	150914539	3	-0.000757882	chr4	150897133	150914437	-	ID=gene:ENSMUSG00000028964;Name=Park7;biotype=protein_coding;description=Parkinson disease (autosomal recessive%2C early onset) 7 [Source:MGI Symbol%3BAcc:MGI:2135637];gene_id=ENSMUSG00000028964;logic_name=ensembl_havana_gene;version=14	1	-4516
chr4	151057556	151057643	4	0.00155514	chr4	151047300	151057963	-	ID=gene:ENSMUSG00000028955;Name=Vamp3;biotype=protein_coding;description=vesicle-associated membrane protein 3 [Source:MGI Symbol%3BAcc:MGI:1321389];gene_id=ENSMUSG00000028955;logic_name=ensembl_havana_gene;version=3	87	310
chr4	151057556	151057643	4	0.00155514	chr4	150917322	151861876	-	ID=gene:ENSMUSG00000014592;Name=Camta1;biotype=protein_coding;description=calmodulin binding transcription activator 1 [Source:MGI Symbol%3BAcc:MGI:2140230];gene_id=ENSMUSG00000014592;logic_name=ensembl_havana_gene;version=20	87	310
chr4	151994866	151994912	3	0.00591177	chr4	151989633	151996258	-	ID=gene:ENSMUSG00000047777;Name=Phf13;biotype=protein_coding;description=PHD finger protein 13 [Source:MGI Symbol%3BAcc:MGI:2446217];gene_id=ENSMUSG00000047777;logic_name=ensembl_havana_gene;version=9	46	1267
chr4	152494605	152494907	3	0.0260639	chr4	152476706	152563183	+	ID=gene:ENSMUSG00000039577;Name=Nphp4;biotype=protein_coding;description=nephronophthisis 4 (juvenile) homolog (human) [Source:MGI Symbol%3BAcc:MGI:2384210];gene_id=ENSMUSG00000039577;logic_name=ensembl_havana_gene;version=17	302	17900
chr4	153957340	153957455	3	0.00435941	chr4	153957237	153961925	+	ID=gene:ENSMUSG00000047613;Name=A430005L14Rik;biotype=protein_coding;description=RIKEN cDNA A430005L14 gene [Source:MGI Symbol%3BAcc:MGI:2140680];gene_id=ENSMUSG00000047613;logic_name=ensembl_havana_gene;version=10	115	104
chr4	153982041	153982167	3	0.0319711	chr4	153975194	154008732	+	ID=gene:ENSMUSG00000039523;Name=Cep104;biotype=protein_coding;description=centrosomal protein 104 [Source:MGI Symbol%3BAcc:MGI:2687282];gene_id=ENSMUSG00000039523;logic_name=ensembl_havana_gene;version=16	126	6481
chr4	154236773	154237846	4	0.0242641	chr4	154170730	154275713	+	ID=gene:ENSMUSG00000057751;Name=Megf6;biotype=protein_coding;description=multiple EGF-like-domains 6 [Source:MGI Symbol%3BAcc:MGI:1919351];gene_id=ENSMUSG00000057751;logic_name=ensembl_havana_gene;version=14	1073	66061
chr4	154248244	154258992	5	-0.0117784	chr4	154170730	154275713	+	ID=gene:ENSMUSG00000057751;Name=Megf6;biotype=protein_coding;description=multiple EGF-like-domains 6 [Source:MGI Symbol%3BAcc:MGI:1919351];gene_id=ENSMUSG00000057751;logic_name=ensembl_havana_gene;version=14	10748	77532
chr4	154437614	154438494	3	0.0235615	chr4	154316125	154636873	-	ID=gene:ENSMUSG00000039410;Name=Prdm16;biotype=protein_coding;description=PR domain containing 16 [Source:MGI Symbol%3BAcc:MGI:1917923];gene_id=ENSMUSG00000039410;logic_name=ensembl_havana_gene;version=16	880	198379
chr4	154528890	154529016	3	-0.0594491	chr4	154316125	154636873	-	ID=gene:ENSMUSG00000039410;Name=Prdm16;biotype=protein_coding;description=PR domain containing 16 [Source:MGI Symbol%3BAcc:MGI:1917923];gene_id=ENSMUSG00000039410;logic_name=ensembl_havana_gene;version=16	126	107857
chr4	154586349	154586453	4	0.108811	chr4	154316125	154636873	-	ID=gene:ENSMUSG00000039410;Name=Prdm16;biotype=protein_coding;description=PR domain containing 16 [Source:MGI Symbol%3BAcc:MGI:1917923];gene_id=ENSMUSG00000039410;logic_name=ensembl_havana_gene;version=16	104	50420
chr4	154972525	154972690	4	-0.0228542	chr4	154964123	154980938	+	ID=gene:ENSMUSG00000029056;Name=Pank4;biotype=protein_coding;description=pantothenate kinase 4 [Source:MGI Symbol%3BAcc:MGI:2387466];gene_id=ENSMUSG00000029056;logic_name=ensembl_havana_gene;version=13	165	8403
chr4	155345096	155345496	8	0.0342192	chr4	155260129	155361361	-	ID=gene:ENSMUSG00000029053;Name=Prkcz;biotype=protein_coding;description=protein kinase C%2C zeta [Source:MGI Symbol%3BAcc:MGI:97602];gene_id=ENSMUSG00000029053;logic_name=ensembl_havana_gene;version=16	400	293
chr4	155345566	155345799	5	0.0134643	chr4	155260129	155361361	-	ID=gene:ENSMUSG00000029053;Name=Prkcz;biotype=protein_coding;description=protein kinase C%2C zeta [Source:MGI Symbol%3BAcc:MGI:97602];gene_id=ENSMUSG00000029053;logic_name=ensembl_havana_gene;version=16	233	0
chr4	155361074	155361163	5	0.00581897	chr4	155260129	155361361	-	ID=gene:ENSMUSG00000029053;Name=Prkcz;biotype=protein_coding;description=protein kinase C%2C zeta [Source:MGI Symbol%3BAcc:MGI:97602];gene_id=ENSMUSG00000029053;logic_name=ensembl_havana_gene;version=16	89	265
chr4	155892335	155892399	5	-0.00438189	chr4	155891822	155907251	+	ID=gene:ENSMUSG00000029033;Name=Acap3;biotype=protein_coding;description=ArfGAP with coiled-coil%2C ankyrin repeat and PH domains 3 [Source:MGI Symbol%3BAcc:MGI:2153589];gene_id=ENSMUSG00000029033;logic_name=ensembl_havana_gene;version=16	64	461
chr4	155992479	155992585	3	0.00402932	chr4	155989466	155992649	-	ID=gene:ENSMUSG00000050796;Name=B3galt6;biotype=protein_coding;description=UDP-Gal:betaGal beta 1%2C3-galactosyltransferase%2C polypeptide 6 [Source:MGI Symbol%3BAcc:MGI:2152819];gene_id=ENSMUSG00000050796;logic_name=ensembl_havana_gene;version=4	106	93
chr5	4756832	4756929	3	-0.00395939	chr5	4753839	4758035	-	ID=gene:ENSMUSG00000044674;Name=Fzd1;biotype=protein_coding;description=frizzled class receptor 1 [Source:MGI Symbol%3BAcc:MGI:1196625];gene_id=ENSMUSG00000044674;logic_name=ensembl_havana_gene;version=6	97	1287
chr5	20569743	20569863	3	-0.00814378	chr5	19227036	20704792	+	ID=gene:ENSMUSG00000040003;Name=Magi2;biotype=protein_coding;description=membrane associated guanylate kinase%2C WW and PDZ domain containing 2 [Source:MGI Symbol%3BAcc:MGI:1354953];gene_id=ENSMUSG00000040003;logic_name=ensembl_havana_gene;version=18	120	1342698
chr5	22344576	22344655	4	-0.000405986	chr5	21884454	22344702	-	ID=gene:ENSMUSG00000042453;Name=Reln;biotype=protein_coding;description=reelin [Source:MGI Symbol%3BAcc:MGI:103022];gene_id=ENSMUSG00000042453;logic_name=ensembl_havana_gene;version=14	79	50
chr5	24118576	24164897	6	-0.0401668	chr5	24153294	24155888	+	ID=gene:ENSMUSG00000106665;Name=Gm43389;biotype=TEC;description=predicted gene 43389 [Source:MGI Symbol%3BAcc:MGI:5663526];gene_id=ENSMUSG00000106665;logic_name=havana;version=1	2595	17987
chr5	24118576	24164897	6	-0.0401668	chr5	24100605	24160792	+	ID=gene:ENSMUSG00000028986;Name=Klhl7;biotype=protein_coding;description=kelch-like 7 [Source:MGI Symbol%3BAcc:MGI:1196453];gene_id=ENSMUSG00000028986;logic_name=ensembl_havana_gene;version=12	42216	17987
chr5	24474243	24474482	4	0.00252583	chr5	24452177	24502047	+	ID=gene:ENSMUSG00000023353;Name=Agap3;biotype=protein_coding;description=ArfGAP with GTPase domain%2C ankyrin repeat and PH domain 3 [Source:MGI Symbol%3BAcc:MGI:2183446];gene_id=ENSMUSG00000023353;logic_name=ensembl_havana_gene;version=14	239	22067
chr5	24474514	24474763	7	0.0180574	chr5	24452177	24502047	+	ID=gene:ENSMUSG00000023353;Name=Agap3;biotype=protein_coding;description=ArfGAP with GTPase domain%2C ankyrin repeat and PH domain 3 [Source:MGI Symbol%3BAcc:MGI:2183446];gene_id=ENSMUSG00000023353;logic_name=ensembl_havana_gene;version=14	249	22338
chr5	27791063	27791187	3	0.00713899	chr5	27740080	27791691	-	ID=gene:ENSMUSG00000002221;Name=Paxip1;biotype=protein_coding;description=PAX interacting (with transcription-activation domain) protein 1 [Source:MGI Symbol%3BAcc:MGI:1890430];gene_id=ENSMUSG00000002221;logic_name=ensembl_havana_gene;version=11	124	363
chr5	28458108	28458249	3	0.00181546	chr5	28456815	28467256	-	ID=gene:ENSMUSG00000002633;Name=Shh;biotype=protein_coding;description=sonic hedgehog [Source:MGI Symbol%3BAcc:MGI:98297];gene_id=ENSMUSG00000002633;logic_name=ensembl_havana_gene;version=4	141	8852
chr5	28458276	28458338	3	0.00841789	chr5	28456815	28467256	-	ID=gene:ENSMUSG00000002633;Name=Shh;biotype=protein_coding;description=sonic hedgehog [Source:MGI Symbol%3BAcc:MGI:98297];gene_id=ENSMUSG00000002633;logic_name=ensembl_havana_gene;version=4	62	8763
chr5	28458552	28458657	3	0.00570941	chr5	28456815	28467256	-	ID=gene:ENSMUSG00000002633;Name=Shh;biotype=protein_coding;description=sonic hedgehog [Source:MGI Symbol%3BAcc:MGI:98297];gene_id=ENSMUSG00000002633;logic_name=ensembl_havana_gene;version=4	105	8444
chr5	30114587	30114656	6	0.00258137	chr5	30105161	30118378	+	ID=gene:ENSMUSG00000044576;Name=Garem2;biotype=protein_coding;description=GRB2 associated regulator of MAPK1 subtype 2 [Source:MGI Symbol%3BAcc:MGI:2685290];gene_id=ENSMUSG00000044576;logic_name=ensembl_havana_gene;version=6	69	9392
chr5	30281421	30281630	4	-0.0254413	chr5	30281388	30366695	+	ID=gene:ENSMUSG00000073102;Name=Drc1;biotype=protein_coding;description=dynein regulatory complex subunit 1 [Source:MGI Symbol%3BAcc:MGI:2685906];gene_id=ENSMUSG00000073102;logic_name=ensembl_havana_gene;version=7	209	34
chr5	31092941	31093005	4	0.00214749	chr5	31086106	31108237	-	ID=gene:ENSMUSG00000029151;Name=Slc30a3;biotype=protein_coding;description=solute carrier family 30 (zinc transporter)%2C member 3 [Source:MGI Symbol%3BAcc:MGI:1345280];gene_id=ENSMUSG00000029151;logic_name=ensembl_havana_gene;version=14	64	522
chr5	38436526	38436759	4	-0.00269597	chr5	38349273	38503143	-	ID=gene:ENSMUSG00000005107;Name=Slc2a9;biotype=protein_coding;description=solute carrier family 2 (facilitated glucose transporter)%2C member 9 [Source:MGI Symbol%3BAcc:MGI:2152844];gene_id=ENSMUSG00000005107;logic_name=ensembl_havana_gene;version=13	233	43547
chr5	43820361	43820444	4	0.124662	chr5	43818885	43843986	+	ID=gene:ENSMUSG00000029082;Name=Bst1;biotype=protein_coding;description=bone marrow stromal cell antigen 1 [Source:MGI Symbol%3BAcc:MGI:105370];gene_id=ENSMUSG00000029082;logic_name=ensembl_havana_gene;version=17	83	1469
chr5	43820361	43820444	4	0.124662	chr5	43744615	43821638	-	ID=gene:ENSMUSG00000039753;Name=Fbxl5;biotype=protein_coding;description=F-box and leucine-rich repeat protein 5 [Source:MGI Symbol%3BAcc:MGI:2152883];gene_id=ENSMUSG00000039753;logic_name=ensembl_havana_gene;version=16	83	1469
chr5	65436246	65436410	3	-0.000628857	chr5	65427427	65492833	-	ID=gene:ENSMUSG00000105835;Name=Gm43552;biotype=protein_coding;description=predicted gene 43552 [Source:MGI Symbol%3BAcc:MGI:5663689];gene_id=ENSMUSG00000105835;logic_name=havana;version=1	164	-405
chr5	66988020	66988124	3	-0.0404735	chr5	66745827	67057158	+	ID=gene:ENSMUSG00000037736;Name=Limch1;biotype=protein_coding;description=LIM and calponin homology domains 1 [Source:MGI Symbol%3BAcc:MGI:1924819];gene_id=ENSMUSG00000037736;logic_name=ensembl_havana_gene;version=18	104	242181
chr5	67055399	67055516	3	0.0482517	chr5	66745827	67057158	+	ID=gene:ENSMUSG00000037736;Name=Limch1;biotype=protein_coding;description=LIM and calponin homology domains 1 [Source:MGI Symbol%3BAcc:MGI:1924819];gene_id=ENSMUSG00000037736;logic_name=ensembl_havana_gene;version=18	117	309560
chr5	69341147	69341215	4	0.0128261	chr5	69109285	69341679	-	ID=gene:ENSMUSG00000037653;Name=Kctd8;biotype=protein_coding;description=potassium channel tetramerisation domain containing 8 [Source:MGI Symbol%3BAcc:MGI:2443804];gene_id=ENSMUSG00000037653;logic_name=ensembl_havana_gene;version=7	68	494
chr5	75075632	75075861	4	-0.0106878	chr5	75075601	75077893	+	ID=gene:ENSMUSG00000035946;Name=Gsx2;biotype=protein_coding;description=GS homeobox 2 [Source:MGI Symbol%3BAcc:MGI:95843];gene_id=ENSMUSG00000035946;logic_name=ensembl_havana_gene;version=7	229	32
chr5	91518225	91518394	3	0.00678898	chr5	91517615	91626894	+	ID=gene:ENSMUSG00000034981;Name=Parm1;biotype=protein_coding;description=prostate androgen-regulated mucin-like protein 1 [Source:MGI Symbol%3BAcc:MGI:2443349];gene_id=ENSMUSG00000034981;logic_name=ensembl_havana_gene;version=9	169	526
chr5	92309809	92309906	3	0.00949403	chr5	92284010	92310479	-	ID=gene:ENSMUSG00000029415;Name=Sdad1;biotype=protein_coding;description=SDA1 domain containing 1 [Source:MGI Symbol%3BAcc:MGI:2140779];gene_id=ENSMUSG00000029415;logic_name=ensembl_havana_gene;version=4	97	118
chr5	92941545	92941745	4	0.0194708	chr5	92683435	92965318	+	ID=gene:ENSMUSG00000029381;Name=Shroom3;biotype=protein_coding;description=shroom family member 3 [Source:MGI Symbol%3BAcc:MGI:1351655];gene_id=ENSMUSG00000029381;logic_name=ensembl_havana_gene;version=16	200	258111
chr5	96119637	96161159	3	0.00163523	chr5	96070333	96164171	-	ID=gene:ENSMUSG00000034724;Name=Cnot6l;biotype=protein_coding;description=CCR4-NOT transcription complex%2C subunit 6-like [Source:MGI Symbol%3BAcc:MGI:2443154];gene_id=ENSMUSG00000034724;logic_name=ensembl_havana_gene;version=18	41522	388
chr5	99906392	99906488	3	0.0437249	chr5	99906254	99951092	+	ID=gene:ENSMUSG00000105078;Name=Gm35911;biotype=protein_coding;description=vesicle-associated membrane protein 9 [Source:NCBI gene%3BAcc:102639650];gene_id=ENSMUSG00000105078;logic_name=havana;version=2	96	72450
chr5	100048271	100054335	3	0.0980614	chr5	100039985	100068760	+	ID=gene:ENSMUSG00000029326;Name=Enoph1;biotype=protein_coding;description=enolase-phosphatase 1 [Source:MGI Symbol%3BAcc:MGI:1915120];gene_id=ENSMUSG00000029326;logic_name=ensembl_havana_gene;version=13	6064	8278
chr5	103527046	103527112	4	0.0685906	chr5	103425192	103598303	+	ID=gene:ENSMUSG00000034573;Name=Ptpn13;biotype=protein_coding;description=protein tyrosine phosphatase%2C non-receptor type 13 [Source:MGI Symbol%3BAcc:MGI:103293];gene_id=ENSMUSG00000034573;logic_name=ensembl_havana_gene;version=14	66	101855
chr5	108764989	108774856	3	-0.106627	chr5	108729290	108774982	-	ID=gene:ENSMUSG00000055385;Name=Rnf212;biotype=protein_coding;description=ring finger protein 212 [Source:MGI Symbol%3BAcc:MGI:3645767];gene_id=ENSMUSG00000055385;logic_name=ensembl_havana_gene;version=12	9867	1148
chr5	109996581	109996833	4	0.0268643	chr5	109996521	110010411	+	ID=gene:ENSMUSG00000066613;Name=Zfp932;biotype=protein_coding;description=zinc finger protein 932 [Source:MGI Symbol%3BAcc:MGI:1916754];gene_id=ENSMUSG00000066613;logic_name=ensembl_havana_gene;version=14	252	55
chr5	110376437	110379157	4	-0.0190473	chr5	110361754	110448503	-	ID=gene:ENSMUSG00000043323;Name=Fbrsl1;biotype=protein_coding;description=fibrosin-like 1 [Source:MGI Symbol%3BAcc:MGI:1920907];gene_id=ENSMUSG00000043323;logic_name=ensembl_havana_gene;version=16	2720	7970
chr5	111419239	111419547	7	0.0620302	chr5	111417362	111457033	+	ID=gene:ENSMUSG00000070576;Name=Mn1;biotype=protein_coding;description=meningioma 1 [Source:MGI Symbol%3BAcc:MGI:1261813];gene_id=ENSMUSG00000070576;logic_name=ensembl_havana_gene;version=4	308	1074
chr5	112269236	112269444	6	-0.0130982	chr5	112255815	112269585	+	ID=gene:ENSMUSG00000029343;Name=Crybb1;biotype=protein_coding;description=crystallin%2C beta B1 [Source:MGI Symbol%3BAcc:MGI:104992];gene_id=ENSMUSG00000029343;logic_name=ensembl_havana_gene;version=17	208	13417
chr5	112478877	112482579	3	0.0460523	chr5	112419151	112577185	-	ID=gene:ENSMUSG00000058153;Name=Sez6l;biotype=protein_coding;description=seizure related 6 homolog like [Source:MGI Symbol%3BAcc:MGI:1935121];gene_id=ENSMUSG00000058153;logic_name=ensembl_havana_gene;version=15	3702	94619
chr5	112641541	112641649	3	0.0932914	chr5	112640335	112641635	+	ID=gene:ENSMUSG00000105735;Name=4933415J04Rik;biotype=TEC;description=RIKEN cDNA 4933415J04 gene [Source:MGI Symbol%3BAcc:MGI:1918422];gene_id=ENSMUSG00000105735;logic_name=havana;version=1	94	-51546
chr5	113287277	113287340	4	0.0868559	chr5	113243220	113310786	-	ID=gene:ENSMUSG00000042216;Name=Sgsm1;biotype=protein_coding;description=small G protein signaling modulator 1 [Source:MGI Symbol%3BAcc:MGI:107320];gene_id=ENSMUSG00000042216;logic_name=ensembl_havana_gene;version=13	63	23446
chr5	113735683	113735854	3	-0.00929616	chr5	113735803	113740600	+	ID=gene:ENSMUSG00000053334;Name=Ficd;biotype=protein_coding;description=FIC domain containing [Source:MGI Symbol%3BAcc:MGI:1098550];gene_id=ENSMUSG00000053334;logic_name=ensembl_havana_gene;version=6	52	0
chr5	113772840	113772874	3	-0.000733426	chr5	113772748	113778288	+	ID=gene:ENSMUSG00000025825;Name=Iscu;biotype=protein_coding;description=iron-sulfur cluster assembly enzyme [Source:MGI Symbol%3BAcc:MGI:1913633];gene_id=ENSMUSG00000025825;logic_name=ensembl_havana_gene;version=12	34	29
chr5	113890989	113891135	4	0.0247032	chr5	113842436	113908758	-	ID=gene:ENSMUSG00000004530;Name=Coro1c;biotype=protein_coding;description=coronin%2C actin binding protein 1C [Source:MGI Symbol%3BAcc:MGI:1345964];gene_id=ENSMUSG00000004530;logic_name=ensembl_havana_gene;version=12	146	17571
chr5	114151987	114152085	3	0.112776	chr5	114146535	114250761	+	ID=gene:ENSMUSG00000042010;Name=Acacb;biotype=protein_coding;description=acetyl-Coenzyme A carboxylase beta [Source:MGI Symbol%3BAcc:MGI:2140940];gene_id=ENSMUSG00000042010;logic_name=ensembl_havana_gene;version=16	98	-13433
chr5	114611988	114612049	3	0.0458677	chr5	114568016	114613220	+	ID=gene:ENSMUSG00000041930;Name=Fam222a;biotype=protein_coding;description=family with sequence similarity 222%2C member A [Source:MGI Symbol%3BAcc:MGI:3605543];gene_id=ENSMUSG00000041930;logic_name=ensembl_havana_gene;version=7	61	43738
chr5	115482860	115483056	5	0.0262232	chr5	115478010	115484725	-	ID=gene:ENSMUSG00000029524;Name=Sirt4;biotype=protein_coding;description=sirtuin 4 [Source:MGI Symbol%3BAcc:MGI:1922637];gene_id=ENSMUSG00000029524;logic_name=ensembl_havana_gene;version=16	196	1241
chr5	115865163	115865224	3	-0.0223453	chr5	115845278	116008947	+	ID=gene:ENSMUSG00000029516;Name=Cit;biotype=protein_coding;description=citron [Source:MGI Symbol%3BAcc:MGI:105313];gene_id=ENSMUSG00000029516;logic_name=ensembl_havana_gene;version=19	61	19886
chr5	116571715	116571874	3	-0.0667727	chr5	116439275	116591817	-	ID=gene:ENSMUSG00000063919;Name=Srrm4;biotype=protein_coding;description=serine/arginine repetitive matrix 4 [Source:MGI Symbol%3BAcc:MGI:1916205];gene_id=ENSMUSG00000063919;logic_name=ensembl_havana_gene;version=11	159	19943
chr5	117622329	117622500	3	0.0299296	chr5	117414000	117775003	+	ID=gene:ENSMUSG00000061578;Name=Ksr2;biotype=protein_coding;description=kinase suppressor of ras 2 [Source:MGI Symbol%3BAcc:MGI:3610315];gene_id=ENSMUSG00000061578;logic_name=ensembl_havana_gene;version=8	171	208328
chr5	120154575	120154727	3	0.00378209	chr5	120116465	120198981	+	ID=gene:ENSMUSG00000029594;Name=Rbm19;biotype=protein_coding;description=RNA binding motif protein 19 [Source:MGI Symbol%3BAcc:MGI:1921361];gene_id=ENSMUSG00000029594;logic_name=ensembl_havana_gene;version=12	152	38063
chr5	120431912	120431993	3	-0.00121627	chr5	120431699	120441223	+	ID=gene:ENSMUSG00000029595;Name=Lhx5;biotype=protein_coding;description=LIM homeobox protein 5 [Source:MGI Symbol%3BAcc:MGI:107792];gene_id=ENSMUSG00000029595;logic_name=ensembl_havana_gene;version=9	81	27
chr5	120440306	120440503	3	0.00112226	chr5	120431699	120441223	+	ID=gene:ENSMUSG00000029595;Name=Lhx5;biotype=protein_coding;description=LIM homeobox protein 5 [Source:MGI Symbol%3BAcc:MGI:107792];gene_id=ENSMUSG00000029595;logic_name=ensembl_havana_gene;version=9	197	8421
chr5	120688847	120693051	5	0.0100521	chr5	120680202	120711927	-	ID=gene:ENSMUSG00000029603;Name=Dtx1;biotype=protein_coding;description=deltex 1%2C E3 ubiquitin ligase [Source:MGI Symbol%3BAcc:MGI:1352744];gene_id=ENSMUSG00000029603;logic_name=ensembl_havana_gene;version=15	4204	2352
chr5	120694381	120694619	5	0.0147153	chr5	120680202	120711927	-	ID=gene:ENSMUSG00000029603;Name=Dtx1;biotype=protein_coding;description=deltex 1%2C E3 ubiquitin ligase [Source:MGI Symbol%3BAcc:MGI:1352744];gene_id=ENSMUSG00000029603;logic_name=ensembl_havana_gene;version=15	238	784
chr5	121230839	121268847	3	0.0818797	chr5	121220219	121368577	+	ID=gene:ENSMUSG00000042744;Name=Hectd4;biotype=protein_coding;description=HECT domain E3 ubiquitin protein ligase 4 [Source:MGI Symbol%3BAcc:MGI:3647820];gene_id=ENSMUSG00000042744;logic_name=ensembl_havana_gene;version=16	38008	10621
chr5	121711116	121711426	4	0.00039416	chr5	121711337	121816493	+	ID=gene:ENSMUSG00000042605;Name=Atxn2;biotype=protein_coding;description=ataxin 2 [Source:MGI Symbol%3BAcc:MGI:1277223];gene_id=ENSMUSG00000042605;logic_name=ensembl_havana_gene;version=16	90	-183
chr5	121852795	121855055	6	0.0141359	chr5	121848984	121854632	+	ID=gene:ENSMUSG00000044134;Name=Fam109a;biotype=protein_coding;description=family with sequence similarity 109%2C member A [Source:MGI Symbol%3BAcc:MGI:2442708];gene_id=ENSMUSG00000044134;logic_name=ensembl_havana_gene;version=9	1837	3768
chr5	121957490	121957630	3	0.0267943	chr5	121856366	122050102	-	ID=gene:ENSMUSG00000042589;Name=Cux2;biotype=protein_coding;description=cut-like homeobox 2 [Source:MGI Symbol%3BAcc:MGI:107321];gene_id=ENSMUSG00000042589;logic_name=ensembl_havana_gene;version=18	140	90195
chr5	122131956	122132062	4	0.00563829	chr5	122108040	122140823	-	ID=gene:ENSMUSG00000043036;Name=Ccdc63;biotype=protein_coding;description=coiled-coil domain containing 63 [Source:MGI Symbol%3BAcc:MGI:3607777];gene_id=ENSMUSG00000043036;logic_name=ensembl_havana_gene;version=13	106	2831
chr5	122737474	122737614	4	0.0340469	chr5	122731170	122779409	-	ID=gene:ENSMUSG00000029471;Name=Camkk2;biotype=protein_coding;description=calcium/calmodulin-dependent protein kinase kinase 2%2C beta [Source:MGI Symbol%3BAcc:MGI:2444812];gene_id=ENSMUSG00000029471;logic_name=ensembl_havana_gene;version=13	140	6517
chr5	122960664	122960794	3	0.0695598	chr5	122870665	122989823	-	ID=gene:ENSMUSG00000029475;Name=Kdm2b;biotype=protein_coding;description=lysine (K)-specific demethylase 2B [Source:MGI Symbol%3BAcc:MGI:1354737];gene_id=ENSMUSG00000029475;logic_name=ensembl_havana_gene;version=17	130	28305
chr5	123120149	123120339	5	0.00251624	chr5	123103044	123132692	-	ID=gene:ENSMUSG00000029449;Name=Rhof;biotype=protein_coding;description=ras homolog family member F (in filopodia) [Source:MGI Symbol%3BAcc:MGI:1345629];gene_id=ENSMUSG00000029449;logic_name=ensembl_havana_gene;version=11	190	12290
chr5	124863543	124863713	3	0.00107041	chr5	124862691	124902693	+	ID=gene:ENSMUSG00000079215;Name=Zfp664;biotype=protein_coding;description=zinc finger protein 664 [Source:MGI Symbol%3BAcc:MGI:2442505];gene_id=ENSMUSG00000079215;logic_name=ensembl_havana_gene;version=8	170	839
chr5	125787261	125787483	3	-0.00950269	chr5	125531774	125792583	+	ID=gene:ENSMUSG00000070498;Name=Tmem132b;biotype=protein_coding;description=transmembrane protein 132B [Source:MGI Symbol%3BAcc:MGI:3609245];gene_id=ENSMUSG00000070498;logic_name=ensembl_havana_gene;version=3	222	254844
chr5	127806790	127808827	4	0.00686244	chr5	127781630	128433077	-	ID=gene:ENSMUSG00000034310;Name=Tmem132d;biotype=protein_coding;description=transmembrane protein 132D [Source:MGI Symbol%3BAcc:MGI:3044963];gene_id=ENSMUSG00000034310;logic_name=ensembl_havana_gene;version=8	2037	624250
chr5	129103285	129103440	3	-0.0259645	chr5	129096750	129204599	+	ID=gene:ENSMUSG00000044017;Name=Adgrd1;biotype=protein_coding;description=adhesion G protein-coupled receptor D1 [Source:MGI Symbol%3BAcc:MGI:3041203];gene_id=ENSMUSG00000044017;logic_name=ensembl_havana_gene;version=16	155	6536
chr5	129161278	129173885	4	-0.0553184	chr5	129096750	129204599	+	ID=gene:ENSMUSG00000044017;Name=Adgrd1;biotype=protein_coding;description=adhesion G protein-coupled receptor D1 [Source:MGI Symbol%3BAcc:MGI:3041203];gene_id=ENSMUSG00000044017;logic_name=ensembl_havana_gene;version=16	12607	64529
chr5	129586467	129586632	4	-0.00224844	chr5	129584169	129611099	+	ID=gene:ENSMUSG00000029436;Name=Mmp17;biotype=protein_coding;description=matrix metallopeptidase 17 [Source:MGI Symbol%3BAcc:MGI:1346076];gene_id=ENSMUSG00000029436;logic_name=ensembl_havana_gene;version=9	165	2299
chr5	131307057	131307189	4	-0.00485661	chr5	130872082	131308497	-	ID=gene:ENSMUSG00000034040;Name=Galnt17;biotype=protein_coding;description=polypeptide N-acetylgalactosaminyltransferase 17 [Source:MGI Symbol%3BAcc:MGI:2137594];gene_id=ENSMUSG00000034040;logic_name=ensembl_havana_gene;version=16	132	333
chr5	135053257	135053396	3	-0.00393498	chr5	135052957	135064959	-	ID=gene:ENSMUSG00000005378;Name=Bud23;biotype=protein_coding;description=BUD23%2C rRNA methyltransferase and ribosome maturation factor [Source:MGI Symbol%3BAcc:MGI:1913388];gene_id=ENSMUSG00000005378;logic_name=ensembl_havana_gene;version=17	139	11270
chr5	135089817	135089901	3	-0.00726076	chr5	135089890	135138382	+	ID=gene:ENSMUSG00000005373;Name=Mlxipl;biotype=protein_coding;description=MLX interacting protein-like [Source:MGI Symbol%3BAcc:MGI:1927999];gene_id=ENSMUSG00000005373;logic_name=ensembl_havana_gene;version=13	12	-11552
chr5	135778534	135778578	3	0.0110385	chr5	135778480	135790398	+	ID=gene:ENSMUSG00000019179;Name=Mdh2;biotype=protein_coding;description=malate dehydrogenase 2%2C NAD (mitochondrial) [Source:MGI Symbol%3BAcc:MGI:97050];gene_id=ENSMUSG00000019179;logic_name=ensembl_havana_gene;version=10	44	-71
chr5	136043006	136043054	3	-0.0942576	chr5	136038496	136046487	+	ID=gene:ENSMUSG00000042985;Name=Upk3b;biotype=protein_coding;description=uroplakin 3B [Source:MGI Symbol%3BAcc:MGI:2140882];gene_id=ENSMUSG00000042985;logic_name=ensembl_havana_gene;version=7	48	4511
chr5	136098741	136098838	3	-0.0210868	chr5	136083916	136111860	+	ID=gene:ENSMUSG00000004952;Name=Rasa4;biotype=protein_coding;description=RAS p21 protein activator 4 [Source:MGI Symbol%3BAcc:MGI:1858600];gene_id=ENSMUSG00000004952;logic_name=ensembl_havana_gene;version=13	97	14826
chr5	136274893	136274950	4	0.0306732	chr5	136248135	136567490	-	ID=gene:ENSMUSG00000029705;Name=Cux1;biotype=protein_coding;description=cut-like homeobox 1 [Source:MGI Symbol%3BAcc:MGI:88568];gene_id=ENSMUSG00000029705;logic_name=ensembl_havana_gene;version=17	57	291031
chr5	137357782	137357948	3	0.0272148	chr5	137350109	137378669	+	ID=gene:ENSMUSG00000029710;Name=Ephb4;biotype=protein_coding;description=Eph receptor B4 [Source:MGI Symbol%3BAcc:MGI:104757];gene_id=ENSMUSG00000029710;logic_name=ensembl_havana_gene;version=15	166	7674
chr5	137510829	137511015	3	-0.00220722	chr5	137483020	137533242	-	ID=gene:ENSMUSG00000029711;Name=Epo;biotype=protein_coding;description=erythropoietin [Source:MGI Symbol%3BAcc:MGI:95407];gene_id=ENSMUSG00000029711;logic_name=ensembl_havana_gene;version=13	186	22214
chr5	138995939	138996058	3	0.0113982	chr5	138976014	138997370	-	ID=gene:ENSMUSG00000025856;Name=Pdgfa;biotype=protein_coding;description=platelet derived growth factor%2C alpha [Source:MGI Symbol%3BAcc:MGI:97527];gene_id=ENSMUSG00000025856;logic_name=ensembl_havana_gene;version=15	119	-987
chr5	139736181	139736225	3	-0.00786338	chr5	139706696	139736336	-	ID=gene:ENSMUSG00000036718;Name=Micall2;biotype=protein_coding;description=MICAL-like 2 [Source:MGI Symbol%3BAcc:MGI:2444818];gene_id=ENSMUSG00000036718;logic_name=ensembl_havana_gene;version=17	44	108
chr5	139764671	139764786	3	0.0230416	chr5	139751282	139775674	-	ID=gene:ENSMUSG00000029547;Name=Ints1;biotype=protein_coding;description=integrator complex subunit 1 [Source:MGI Symbol%3BAcc:MGI:1915760];gene_id=ENSMUSG00000029547;logic_name=ensembl_havana_gene;version=10	115	10892
chr5	140889971	140890142	4	0.0580371	chr5	140872990	141000582	-	ID=gene:ENSMUSG00000036526;Name=Card11;biotype=protein_coding;description=caspase recruitment domain family%2C member 11 [Source:MGI Symbol%3BAcc:MGI:1916978];gene_id=ENSMUSG00000036526;logic_name=ensembl_havana_gene;version=8	171	941
chr5	142787401	142787778	4	0.00564436	chr5	142724661	142817662	-	ID=gene:ENSMUSG00000039477;Name=Tnrc18;biotype=protein_coding;description=trinucleotide repeat containing 18 [Source:MGI Symbol%3BAcc:MGI:3648294];gene_id=ENSMUSG00000039477;logic_name=ensembl_havana_gene;version=16	377	29609
chr5	142812766	142812873	4	-0.0814439	chr5	142724661	142817662	-	ID=gene:ENSMUSG00000039477;Name=Tnrc18;biotype=protein_coding;description=trinucleotide repeat containing 18 [Source:MGI Symbol%3BAcc:MGI:3648294];gene_id=ENSMUSG00000039477;logic_name=ensembl_havana_gene;version=16	107	4514
chr5	144556251	144556340	3	-0.0145598	chr5	144545902	144557478	+	ID=gene:ENSMUSG00000059991;Name=Nptx2;biotype=protein_coding;description=neuronal pentraxin 2 [Source:MGI Symbol%3BAcc:MGI:1858209];gene_id=ENSMUSG00000059991;logic_name=ensembl_havana_gene;version=7	89	10365
chr5	145114790	145114873	3	-0.00198951	chr5	145114215	145130705	+	ID=gene:ENSMUSG00000029622;Name=Arpc1b;biotype=protein_coding;description=actin related protein 2/3 complex%2C subunit 1B [Source:MGI Symbol%3BAcc:MGI:1343142];gene_id=ENSMUSG00000029622;logic_name=ensembl_havana_gene;version=16	83	535
chr5	145164950	145165218	4	0.00911087	chr5	145147514	145167108	-	ID=gene:ENSMUSG00000029624;Name=Ptcd1;biotype=protein_coding;description=pentatricopeptide repeat domain 1 [Source:MGI Symbol%3BAcc:MGI:1919049];gene_id=ENSMUSG00000029624;logic_name=ensembl_havana_gene;version=10	268	1886
chr5	145231847	145231859	3	-0.013986	chr5	145231715	145247302	+	ID=gene:ENSMUSG00000007812;Name=Zfp655;biotype=protein_coding;description=zinc finger protein 655 [Source:MGI Symbol%3BAcc:MGI:1919861];gene_id=ENSMUSG00000007812;logic_name=ensembl_havana_gene;version=16	12	133
chr5	145231869	145231936	7	-0.0105539	chr5	145231715	145247302	+	ID=gene:ENSMUSG00000007812;Name=Zfp655;biotype=protein_coding;description=zinc finger protein 655 [Source:MGI Symbol%3BAcc:MGI:1919861];gene_id=ENSMUSG00000007812;logic_name=ensembl_havana_gene;version=16	67	155
chr5	146584884	146584918	3	-0.00650347	chr5	146582398	146585239	-	ID=gene:ENSMUSG00000041468;Name=Gpr12;biotype=protein_coding;description=G-protein coupled receptor 12 [Source:MGI Symbol%3BAcc:MGI:101909];gene_id=ENSMUSG00000041468;logic_name=ensembl_havana_gene;version=7	34	321
chr5	146783083	146783141	4	0.112483	chr5	146734809	146795006	-	ID=gene:ENSMUSG00000029640;Name=Usp12;biotype=protein_coding;description=ubiquitin specific peptidase 12 [Source:MGI Symbol%3BAcc:MGI:1270128];gene_id=ENSMUSG00000029640;logic_name=ensembl_havana_gene;version=17	58	11815
chr5	147188795	147188896	3	0.0009216	chr5	147188696	147190947	+	ID=gene:ENSMUSG00000053129;Name=Gsx1;biotype=protein_coding;description=GS homeobox 1 [Source:MGI Symbol%3BAcc:MGI:95842];gene_id=ENSMUSG00000053129;logic_name=ensembl_havana_gene;version=5	101	100
chr5	147400474	147400528	3	0.000158544	chr5	147330741	147400489	-	ID=gene:ENSMUSG00000042817;Name=Flt3;biotype=protein_coding;description=FMS-like tyrosine kinase 3 [Source:MGI Symbol%3BAcc:MGI:95559];gene_id=ENSMUSG00000042817;logic_name=ensembl_havana_gene;version=15	15	0
chr5	147725607	147725711	3	0.00388117	chr5	147561604	147726011	-	ID=gene:ENSMUSG00000029648;Name=Flt1;biotype=protein_coding;description=FMS-like tyrosine kinase 1 [Source:MGI Symbol%3BAcc:MGI:95558];gene_id=ENSMUSG00000029648;logic_name=ensembl_havana_gene;version=13	104	277
chr6	4906120	4906285	3	0.0370741	chr6	4902917	5165661	+	ID=gene:ENSMUSG00000032827;Name=Ppp1r9a;biotype=protein_coding;description=protein phosphatase 1%2C regulatory (inhibitor) subunit 9A [Source:MGI Symbol%3BAcc:MGI:2442401];gene_id=ENSMUSG00000032827;logic_name=ensembl_havana_gene;version=15	165	3147
chr6	6216983	6217015	3	0.0143182	chr6	6041218	6217173	-	ID=gene:ENSMUSG00000015112;Name=Slc25a13;biotype=protein_coding;description=solute carrier family 25 (mitochondrial carrier%2C adenine nucleotide translocator)%2C member 13 [Source:MGI Symbol%3BAcc:MGI:1354721];gene_id=ENSMUSG00000015112;logic_name=ensembl_havana_gene;version=15	32	158
chr6	8949225	8949325	3	-0.0104764	chr6	8948431	9249032	+	ID=gene:ENSMUSG00000046178;Name=Nxph1;biotype=protein_coding;description=neurexophilin 1 [Source:MGI Symbol%3BAcc:MGI:107492];gene_id=ENSMUSG00000046178;logic_name=ensembl_havana_gene;version=3	100	612
chr6	8951556	8951803	4	0.0023389	chr6	8948431	9249032	+	ID=gene:ENSMUSG00000046178;Name=Nxph1;biotype=protein_coding;description=neurexophilin 1 [Source:MGI Symbol%3BAcc:MGI:107492];gene_id=ENSMUSG00000046178;logic_name=ensembl_havana_gene;version=3	247	2943
chr6	8955850	8956104	4	0.00182578	chr6	8948431	9249032	+	ID=gene:ENSMUSG00000046178;Name=Nxph1;biotype=protein_coding;description=neurexophilin 1 [Source:MGI Symbol%3BAcc:MGI:107492];gene_id=ENSMUSG00000046178;logic_name=ensembl_havana_gene;version=3	254	7237
chr6	18848582	18848646	3	0.0049422	chr6	18848579	18855751	+	ID=gene:ENSMUSG00000044155;Name=Lsm8;biotype=protein_coding;description=LSM8 homolog%2C U6 small nuclear RNA associated [Source:MGI Symbol%3BAcc:MGI:1923772];gene_id=ENSMUSG00000044155;logic_name=ensembl_havana_gene;version=11	64	0
chr6	23247787	23249651	10	0.00607505	chr6	23245044	23248362	-	ID=gene:ENSMUSG00000029697;Name=Fezf1;biotype=protein_coding;description=Fez family zinc finger 1 [Source:MGI Symbol%3BAcc:MGI:1920441];gene_id=ENSMUSG00000029697;logic_name=ensembl_havana_gene;version=6	575	0
chr6	29474139	29474385	6	0.0123434	chr6	29473162	29507952	-	ID=gene:ENSMUSG00000059022;Name=Kcp;biotype=protein_coding;description=kielin/chordin-like protein [Source:MGI Symbol%3BAcc:MGI:2141640];gene_id=ENSMUSG00000059022;logic_name=ensembl_havana_gene;version=14	246	9759
chr6	31398801	31398868	4	0.000996041	chr6	31398735	31516811	+	ID=gene:ENSMUSG00000025609;Name=Mkln1;biotype=protein_coding;description=muskelin 1%2C intracellular mediator containing kelch motifs [Source:MGI Symbol%3BAcc:MGI:1351638];gene_id=ENSMUSG00000025609;logic_name=ensembl_havana_gene;version=15	67	0
chr6	31560002	31560188	4	0.0181818	chr6	31519488	31563981	-	ID=gene:ENSMUSG00000025608;Name=Podxl;biotype=protein_coding;description=podocalyxin-like [Source:MGI Symbol%3BAcc:MGI:1351317];gene_id=ENSMUSG00000025608;logic_name=ensembl_havana_gene;version=9	186	3749
chr6	32527904	32563653	4	0.0659453	chr6	32144268	32588192	-	ID=gene:ENSMUSG00000029765;Name=Plxna4;biotype=protein_coding;description=plexin A4 [Source:MGI Symbol%3BAcc:MGI:2179061];gene_id=ENSMUSG00000029765;logic_name=ensembl_havana_gene;version=12	35749	24539
chr6	38876760	38882202	3	0.052	chr6	38875404	39084585	+	ID=gene:ENSMUSG00000029925;Name=Tbxas1;biotype=protein_coding;description=thromboxane A synthase 1%2C platelet [Source:MGI Symbol%3BAcc:MGI:98497];gene_id=ENSMUSG00000029925;logic_name=ensembl_havana_gene;version=13	5442	1357
chr6	39493684	39493895	3	0.0275667	chr6	39462378	39557867	-	ID=gene:ENSMUSG00000038456;Name=Dennd2a;biotype=protein_coding;description=DENN/MADD domain containing 2A [Source:MGI Symbol%3BAcc:MGI:2444961];gene_id=ENSMUSG00000038456;logic_name=ensembl_havana_gene;version=9	211	63939
chr6	48395858	48395965	5	-0.00306584	chr6	48395586	48419781	+	ID=gene:ENSMUSG00000042810;Name=Krba1;biotype=protein_coding;description=KRAB-A domain containing 1 [Source:MGI Symbol%3BAcc:MGI:1925077];gene_id=ENSMUSG00000042810;logic_name=ensembl_havana_gene;version=14	107	273
chr6	52175947	52176034	3	0.0311717	chr6	52169062	52213336	-	ID=gene:ENSMUSG00000079560;Name=Hoxa3;biotype=protein_coding;description=homeobox A3 [Source:MGI Symbol%3BAcc:MGI:96175];gene_id=ENSMUSG00000079560;logic_name=ensembl_havana_gene;version=13	87	37033
chr6	52175947	52176034	3	0.0311717	chr6	52163359	52213339	-	ID=gene:ENSMUSG00000101298;Name=Gm28308;biotype=protein_coding;description=predicted gene 28308 [Source:MGI Symbol%3BAcc:MGI:5579014];gene_id=ENSMUSG00000101298;logic_name=havana;version=1	87	37033
chr6	52191003	52191242	4	0.000503534	chr6	52189671	52191753	-	ID=gene:ENSMUSG00000000942;Name=Hoxa4;biotype=protein_coding;description=homeobox A4 [Source:MGI Symbol%3BAcc:MGI:96176];gene_id=ENSMUSG00000000942;logic_name=ensembl_havana_gene;version=10	239	21825
chr6	52191003	52191242	4	0.000503534	chr6	52169062	52213336	-	ID=gene:ENSMUSG00000079560;Name=Hoxa3;biotype=protein_coding;description=homeobox A3 [Source:MGI Symbol%3BAcc:MGI:96175];gene_id=ENSMUSG00000079560;logic_name=ensembl_havana_gene;version=13	239	21825
chr6	52191003	52191242	4	0.000503534	chr6	52163359	52213339	-	ID=gene:ENSMUSG00000101298;Name=Gm28308;biotype=protein_coding;description=predicted gene 28308 [Source:MGI Symbol%3BAcc:MGI:5579014];gene_id=ENSMUSG00000101298;logic_name=havana;version=1	239	21825
chr6	52233267	52233496	4	-0.0176073	chr6	52231197	52240854	-	ID=gene:ENSMUSG00000000938;Name=Hoxa10;biotype=protein_coding;description=homeobox A10 [Source:MGI Symbol%3BAcc:MGI:96171];gene_id=ENSMUSG00000000938;logic_name=ensembl_havana_gene;version=11	229	1443
chr6	53969290	53972522	5	-0.0495312	chr6	53873279	53978671	-	ID=gene:ENSMUSG00000052955;Name=Cpvl;biotype=protein_coding;description=carboxypeptidase%2C vitellogenic-like [Source:MGI Symbol%3BAcc:MGI:1918537];gene_id=ENSMUSG00000052955;logic_name=ensembl_havana_gene;version=5	3232	6151
chr6	54816913	54816996	5	-0.00627336	chr6	54816916	54893500	+	ID=gene:ENSMUSG00000058446;Name=Znrf2;biotype=protein_coding;description=zinc and ring finger 2 [Source:MGI Symbol%3BAcc:MGI:1196246];gene_id=ENSMUSG00000058446;logic_name=ensembl_havana_gene;version=14	81	0
chr6	56797706	56797759	3	0.00261201	chr6	56797591	56799197	+	ID=gene:ENSMUSG00000108080;Name=Gm10209;biotype=TEC;description=predicted gene 10209 [Source:MGI Symbol%3BAcc:MGI:3641874];gene_id=ENSMUSG00000108080;logic_name=havana;version=1	53	0
chr6	56797706	56797759	3	0.00261201	chr6	56777524	56797813	-	ID=gene:ENSMUSG00000059486;Name=Kbtbd2;biotype=protein_coding;description=kelch repeat and BTB (POZ) domain containing 2 [Source:MGI Symbol%3BAcc:MGI:2384811];gene_id=ENSMUSG00000059486;logic_name=ensembl_havana_gene;version=11	53	0
chr6	61180589	61180704	3	0.001101	chr6	61172293	61180810	-	ID=gene:ENSMUSG00000097924;Name=A730020E08Rik;biotype=bidirectional_promoter_lncRNA;description=RIKEN cDNA A730020E08 gene [Source:MGI Symbol%3BAcc:MGI:2444999];gene_id=ENSMUSG00000097924;logic_name=havana;version=2	115	106
chr6	61180589	61180704	3	0.001101	chr6	61180324	62382865	+	ID=gene:ENSMUSG00000039578;Name=Ccser1;biotype=protein_coding;description=coiled-coil serine rich 1 [Source:MGI Symbol%3BAcc:MGI:3045354];gene_id=ENSMUSG00000039578;logic_name=ensembl_havana_gene;version=17	115	106
chr6	64412876	64413041	3	0.0361349	chr6	63255876	64704323	+	ID=gene:ENSMUSG00000071424;Name=Grid2;biotype=protein_coding;description=glutamate receptor%2C ionotropic%2C delta 2 [Source:MGI Symbol%3BAcc:MGI:95813];gene_id=ENSMUSG00000071424;logic_name=ensembl_havana_gene;version=10	165	1156020
chr6	65859301	65859477	4	-0.00729687	chr6	65778988	65937010	+	ID=gene:ENSMUSG00000029913;Name=Prdm5;biotype=protein_coding;description=PR domain containing 5 [Source:MGI Symbol%3BAcc:MGI:1918029];gene_id=ENSMUSG00000029913;logic_name=ensembl_havana_gene;version=14	176	80340
chr6	71929547	71964927	4	0.00443296	chr6	71909053	71984935	+	ID=gene:ENSMUSG00000049553;Name=Polr1a;biotype=protein_coding;description=polymerase (RNA) I polypeptide A [Source:MGI Symbol%3BAcc:MGI:1096397];gene_id=ENSMUSG00000049553;logic_name=ensembl_havana_gene;version=11	35380	0
chr6	72213920	72214117	3	0.0410676	chr6	72206177	72235577	-	ID=gene:ENSMUSG00000037621;Name=Atoh8;biotype=protein_coding;description=atonal bHLH transcription factor 8 [Source:MGI Symbol%3BAcc:MGI:1918343];gene_id=ENSMUSG00000037621;logic_name=ensembl_havana_gene;version=8	197	21460
chr6	72438884	72438965	3	0.000459168	chr6	72432799	72439558	-	ID=gene:ENSMUSG00000053907;Name=Mat2a;biotype=protein_coding;description=methionine adenosyltransferase II%2C alpha [Source:MGI Symbol%3BAcc:MGI:2443731];gene_id=ENSMUSG00000053907;logic_name=ensembl_havana_gene;version=10	81	593
chr6	83078903	83079011	3	0.0159029	chr6	83077869	83080855	+	ID=gene:ENSMUSG00000069678;Name=Pcgf1;biotype=protein_coding;description=polycomb group ring finger 1 [Source:MGI Symbol%3BAcc:MGI:1917087];gene_id=ENSMUSG00000069678;logic_name=ensembl_havana_gene;version=10	108	514
chr6	84574399	84574672	5	0.0109005	chr6	84571414	84593908	-	ID=gene:ENSMUSG00000063415;Name=Cyp26b1;biotype=protein_coding;description=cytochrome P450%2C family 26%2C subfamily b%2C polypeptide 1 [Source:MGI Symbol%3BAcc:MGI:2176159];gene_id=ENSMUSG00000063415;logic_name=ensembl_havana_gene;version=12	273	13966
chr6	84583751	84583911	4	0.0748038	chr6	84571414	84593908	-	ID=gene:ENSMUSG00000063415;Name=Cyp26b1;biotype=protein_coding;description=cytochrome P450%2C family 26%2C subfamily b%2C polypeptide 1 [Source:MGI Symbol%3BAcc:MGI:2176159];gene_id=ENSMUSG00000063415;logic_name=ensembl_havana_gene;version=12	160	4727
chr6	85451328	85451405	3	-0.000392793	chr6	85446810	85451970	-	ID=gene:ENSMUSG00000030008;Name=Pradc1;biotype=protein_coding;description=protease-associated domain containing 1 [Source:MGI Symbol%3BAcc:MGI:1920577];gene_id=ENSMUSG00000030008;logic_name=ensembl_havana_gene;version=9	77	565
chr6	85484080	85484367	7	0.00332073	chr6	85469574	85502994	-	ID=gene:ENSMUSG00000047013;Name=Fbxo41;biotype=protein_coding;description=F-box protein 41 [Source:MGI Symbol%3BAcc:MGI:1261912];gene_id=ENSMUSG00000047013;logic_name=ensembl_havana_gene;version=15	287	18627
chr6	86195345	86195571	9	0.0107449	chr6	86195223	86275719	+	ID=gene:ENSMUSG00000029999;Name=Tgfa;biotype=protein_coding;description=transforming growth factor alpha [Source:MGI Symbol%3BAcc:MGI:98724];gene_id=ENSMUSG00000029999;logic_name=ensembl_havana_gene;version=14	226	119
chr6	86733194	86733292	4	-0.00389468	chr6	86691768	86733383	-	ID=gene:ENSMUSG00000001157;Name=Gmcl1;biotype=protein_coding;description=germ cell-less%2C spermatogenesis associated 1 [Source:MGI Symbol%3BAcc:MGI:1345156];gene_id=ENSMUSG00000001157;logic_name=ensembl_havana_gene;version=13	98	86
chr6	87811312	87811354	3	-0.00297295	chr6	87788853	87812164	-	ID=gene:ENSMUSG00000030055;Name=Rab43;biotype=protein_coding;description=RAB43%2C member RAS oncogene family [Source:MGI Symbol%3BAcc:MGI:1917084];gene_id=ENSMUSG00000030055;logic_name=ensembl_havana_gene;version=16	42	425
chr6	87811312	87811354	3	-0.00297295	chr6	87788861	87835795	-	ID=gene:ENSMUSG00000107928;Name=Gm45140;biotype=protein_coding;description=predicted gene 45140 [Source:MGI Symbol%3BAcc:MGI:5753716];gene_id=ENSMUSG00000107928;logic_name=havana;version=1	42	425
chr6	88196561	88196784	4	0.0192282	chr6	88193891	88207032	+	ID=gene:ENSMUSG00000015053;Name=Gata2;biotype=protein_coding;description=GATA binding protein 2 [Source:MGI Symbol%3BAcc:MGI:95662];gene_id=ENSMUSG00000015053;logic_name=ensembl_havana_gene;version=14	223	2671
chr6	88889060	88889172	3	-0.0223523	chr6	88883474	88898780	-	ID=gene:ENSMUSG00000002870;Name=Mcm2;biotype=protein_coding;description=minichromosome maintenance complex component 2 [Source:MGI Symbol%3BAcc:MGI:105380];gene_id=ENSMUSG00000002870;logic_name=ensembl_havana_gene;version=8	112	9608
chr6	90619270	90619649	3	0.0366446	chr6	90604725	90646412	+	ID=gene:ENSMUSG00000030089;Name=Slc41a3;biotype=protein_coding;description=solute carrier family 41%2C member 3 [Source:MGI Symbol%3BAcc:MGI:1918949];gene_id=ENSMUSG00000030089;logic_name=ensembl_havana_gene;version=15	379	14391
chr6	90812813	90813006	4	0.035356	chr6	90656088	90988685	-	ID=gene:ENSMUSG00000034312;Name=Iqsec1;biotype=protein_coding;description=IQ motif and Sec7 domain 1 [Source:MGI Symbol%3BAcc:MGI:1196356];gene_id=ENSMUSG00000034312;logic_name=ensembl_havana_gene;version=14	193	-2691
chr6	91394469	91400688	8	0.00233704	chr6	91363981	91411363	-	ID=gene:ENSMUSG00000030093;Name=Wnt7a;biotype=protein_coding;description=wingless-type MMTV integration site family%2C member 7A [Source:MGI Symbol%3BAcc:MGI:98961];gene_id=ENSMUSG00000030093;logic_name=ensembl_havana_gene;version=7	6219	10681
chr6	92092161	92092204	3	-0.00513556	chr6	92091390	92174294	+	ID=gene:ENSMUSG00000005893;Name=Nr2c2;biotype=protein_coding;description=nuclear receptor subfamily 2%2C group C%2C member 2 [Source:MGI Symbol%3BAcc:MGI:1352466];gene_id=ENSMUSG00000005893;logic_name=ensembl_havana_gene;version=14	43	744
chr6	94283783	94283881	4	-0.00268563	chr6	93675455	94283917	-	ID=gene:ENSMUSG00000045095;Name=Magi1;biotype=protein_coding;description=membrane associated guanylate kinase%2C WW and PDZ domain containing 1 [Source:MGI Symbol%3BAcc:MGI:1203522];gene_id=ENSMUSG00000045095;logic_name=ensembl_havana_gene;version=16	98	36
chr6	94685250	94685401	4	0.0624157	chr6	94604529	94700158	-	ID=gene:ENSMUSG00000030029;Name=Lrig1;biotype=protein_coding;description=leucine-rich repeats and immunoglobulin-like domains 1 [Source:MGI Symbol%3BAcc:MGI:107935];gene_id=ENSMUSG00000030029;logic_name=ensembl_havana_gene;version=14	151	14744
chr6	95473851	95474031	3	-0.0252868	chr6	95473009	95718800	-	ID=gene:ENSMUSG00000061838;Name=Suclg2;biotype=protein_coding;description=succinate-Coenzyme A ligase%2C GDP-forming%2C beta subunit [Source:MGI Symbol%3BAcc:MGI:1306824];gene_id=ENSMUSG00000061838;logic_name=ensembl_havana_gene;version=7	180	218851
chr6	97312020	97312507	5	-0.0107356	chr6	97286867	97617541	-	ID=gene:ENSMUSG00000030064;Name=Frmd4b;biotype=protein_coding;description=FERM domain containing 4B [Source:MGI Symbol%3BAcc:MGI:2141794];gene_id=ENSMUSG00000030064;logic_name=ensembl_havana_gene;version=16	487	0
chr6	108456815	108458877	4	-0.0741742	chr6	108213096	108551109	+	ID=gene:ENSMUSG00000030102;Name=Itpr1;biotype=protein_coding;description=inositol 1%2C4%2C5-trisphosphate receptor 1 [Source:MGI Symbol%3BAcc:MGI:96623];gene_id=ENSMUSG00000030102;logic_name=ensembl_havana_gene;version=11	2062	243720
chr6	112459541	112459644	5	0.116143	chr6	112459505	112472872	+	ID=gene:ENSMUSG00000062694;Name=Cav3;biotype=protein_coding;description=caveolin 3 [Source:MGI Symbol%3BAcc:MGI:107570];gene_id=ENSMUSG00000062694;logic_name=ensembl_havana_gene;version=7	103	37
chr6	113856905	113866484	4	0.0411817	chr6	113743831	114042613	-	ID=gene:ENSMUSG00000030302;Name=Atp2b2;biotype=protein_coding;description=ATPase%2C Ca++ transporting%2C plasma membrane 2 [Source:MGI Symbol%3BAcc:MGI:105368];gene_id=ENSMUSG00000030302;logic_name=ensembl_havana_gene;version=16	9579	24892
chr6	115619768	115619900	4	0.0474312	chr6	115618067	115676635	-	ID=gene:ENSMUSG00000000441;Name=Raf1;biotype=protein_coding;description=v-raf-leukemia viral oncogene 1 [Source:MGI Symbol%3BAcc:MGI:97847];gene_id=ENSMUSG00000000441;logic_name=ensembl_havana_gene;version=17	132	55958
chr6	115619768	115619900	4	0.0474312	chr6	115601902	115622624	+	ID=gene:ENSMUSG00000000439;Name=Mkrn2;biotype=protein_coding;description=makorin%2C ring finger protein%2C 2 [Source:MGI Symbol%3BAcc:MGI:1914277];gene_id=ENSMUSG00000000439;logic_name=ensembl_havana_gene;version=9	132	55958
chr6	118011680	118011797	3	-0.00827024	chr6	118011438	118091546	+	ID=gene:ENSMUSG00000030134;Name=Rasgef1a;biotype=protein_coding;description=RasGEF domain family%2C member 1A [Source:MGI Symbol%3BAcc:MGI:1917977];gene_id=ENSMUSG00000030134;logic_name=ensembl_havana_gene;version=11	117	144
chr6	119177256	119177384	4	0.154995	chr6	119175253	119221616	+	ID=gene:ENSMUSG00000041477;Name=Dcp1b;biotype=protein_coding;description=decapping mRNA 1B [Source:MGI Symbol%3BAcc:MGI:2442404];gene_id=ENSMUSG00000041477;logic_name=ensembl_havana_gene;version=14	128	19025
chr6	119177256	119177384	4	0.154995	chr6	118587240	119196418	-	ID=gene:ENSMUSG00000051331;Name=Cacna1c;biotype=protein_coding;description=calcium channel%2C voltage-dependent%2C L type%2C alpha 1C subunit [Source:MGI Symbol%3BAcc:MGI:103013];gene_id=ENSMUSG00000051331;logic_name=ensembl_havana_gene;version=15	128	19025
chr6	119531548	119531689	3	0.056295	chr6	119432531	119544347	-	ID=gene:ENSMUSG00000030170;Name=Wnt5b;biotype=protein_coding;description=wingless-type MMTV integration site family%2C member 5B [Source:MGI Symbol%3BAcc:MGI:98959];gene_id=ENSMUSG00000030170;logic_name=ensembl_havana_gene;version=14	141	12658
chr6	120492240	120492517	6	0.00895238	chr6	120488939	120493807	-	ID=gene:ENSMUSG00000094626;Name=Tmem121b;biotype=protein_coding;description=transmembrane protein 121B [Source:MGI Symbol%3BAcc:MGI:2136977];gene_id=ENSMUSG00000094626;logic_name=ensembl_havana_gene;version=1	277	1290
chr6	121064783	121064985	4	-0.0391529	chr6	120931707	121130999	-	ID=gene:ENSMUSG00000051586;Name=Mical3;biotype=protein_coding;description=microtubule associated monooxygenase%2C calponin and LIM domain containing 3 [Source:MGI Symbol%3BAcc:MGI:2442733];gene_id=ENSMUSG00000051586;logic_name=ensembl_havana_gene;version=16	202	66037
chr6	121109882	121109905	4	0.00203065	chr6	120931707	121130999	-	ID=gene:ENSMUSG00000051586;Name=Mical3;biotype=protein_coding;description=microtubule associated monooxygenase%2C calponin and LIM domain containing 3 [Source:MGI Symbol%3BAcc:MGI:2442733];gene_id=ENSMUSG00000051586;logic_name=ensembl_havana_gene;version=16	23	21117
chr6	124746174	124746300	4	0.00139805	chr6	124739189	124756021	-	ID=gene:ENSMUSG00000107478;Name=Gm45234;biotype=protein_coding;description=predicted gene 45234 [Source:MGI Symbol%3BAcc:MGI:5753810];gene_id=ENSMUSG00000107478;logic_name=havana;version=1	126	9721
chr6	124746174	124746300	4	0.00139805	chr6	124742544	124756524	-	ID=gene:ENSMUSG00000004263;Name=Atn1;biotype=protein_coding;description=atrophin 1 [Source:MGI Symbol%3BAcc:MGI:104725];gene_id=ENSMUSG00000004263;logic_name=ensembl_havana_gene;version=15	126	9721
chr6	125312073	125312294	3	-0.0826576	chr6	125306571	125313885	-	ID=gene:ENSMUSG00000030339;Name=Ltbr;biotype=protein_coding;description=lymphotoxin B receptor [Source:MGI Symbol%3BAcc:MGI:104875];gene_id=ENSMUSG00000030339;logic_name=ensembl_havana_gene;version=7	221	1576
chr6	127742035	127742523	4	0.0689123	chr6	127689011	127769472	-	ID=gene:ENSMUSG00000030350;Name=Prmt8;biotype=protein_coding;description=protein arginine N-methyltransferase 8 [Source:MGI Symbol%3BAcc:MGI:3043083];gene_id=ENSMUSG00000030350;logic_name=ensembl_havana_gene;version=8	488	26636
chr6	128034435	128034770	8	-0.0166717	chr6	127961396	128143594	-	ID=gene:ENSMUSG00000030352;Name=Tspan9;biotype=protein_coding;description=tetraspanin 9 [Source:MGI Symbol%3BAcc:MGI:1924558];gene_id=ENSMUSG00000030352;logic_name=ensembl_havana_gene;version=14	335	101939
chr6	128345837	128355786	4	-0.00924413	chr6	128321161	128355851	-	ID=gene:ENSMUSG00000001521;Name=Tulp3;biotype=protein_coding;description=tubby-like protein 3 [Source:MGI Symbol%3BAcc:MGI:1329045];gene_id=ENSMUSG00000001521;logic_name=ensembl_havana_gene;version=12	9949	65
chr6	139855171	139855449	3	-0.0639035	chr6	139587221	139969284	+	ID=gene:ENSMUSG00000030228;Name=Pik3c2g;biotype=protein_coding;description=phosphatidylinositol-4-phosphate 3-kinase catalytic subunit type 2 gamma [Source:MGI Symbol%3BAcc:MGI:1203730];gene_id=ENSMUSG00000030228;logic_name=ensembl_havana_gene;version=18	278	241100
chr6	140624245	140624414	3	0.00845828	chr6	140622663	140678472	+	ID=gene:ENSMUSG00000030232;Name=Aebp2;biotype=protein_coding;description=AE binding protein 2 [Source:MGI Symbol%3BAcc:MGI:1338038];gene_id=ENSMUSG00000030232;logic_name=ensembl_havana_gene;version=18	169	1583
chr6	142835805	142836027	4	0.00221303	chr6	142821545	142964452	-	ID=gene:ENSMUSG00000030283;Name=St8sia1;biotype=protein_coding;description=ST8 alpha-N-acetyl-neuraminide alpha-2%2C8-sialyltransferase 1 [Source:MGI Symbol%3BAcc:MGI:106011];gene_id=ENSMUSG00000030283;logic_name=ensembl_havana_gene;version=7	222	128425
chr6	145863377	145863560	5	0.000459409	chr6	145858243	145865558	-	ID=gene:ENSMUSG00000030256;Name=Bhlhe41;biotype=protein_coding;description=basic helix-loop-helix family%2C member e41 [Source:MGI Symbol%3BAcc:MGI:1930704];gene_id=ENSMUSG00000030256;logic_name=ensembl_havana_gene;version=11	183	1860
chr6	145863377	145863560	5	0.000459409	chr6	145863297	145865172	+	ID=gene:ENSMUSG00000108126;Name=Gm43909;biotype=TEC;description=predicted gene%2C 43909 [Source:MGI Symbol%3BAcc:MGI:5690301];gene_id=ENSMUSG00000108126;logic_name=havana;version=1	183	1860
chr6	148443065	148443242	4	-0.00811512	chr6	148232430	148444389	-	ID=gene:ENSMUSG00000030306;Name=Tmtc1;biotype=protein_coding;description=transmembrane and tetratricopeptide repeat containing 1 [Source:MGI Symbol%3BAcc:MGI:3039590];gene_id=ENSMUSG00000030306;logic_name=ensembl_havana_gene;version=14	177	1110
chr7	4778093	4778371	4	-0.035056	chr7	4772373	4782857	-	ID=gene:ENSMUSG00000004371;Name=Il11;biotype=protein_coding;description=interleukin 11 [Source:MGI Symbol%3BAcc:MGI:107613];gene_id=ENSMUSG00000004371;logic_name=ensembl_havana_gene;version=14	278	0
chr7	4933181	4933263	3	-0.0684321	chr7	4925785	4944826	+	ID=gene:ENSMUSG00000035279;Name=Ssc5d;biotype=protein_coding;description=scavenger receptor cysteine rich family%2C 5 domains [Source:MGI Symbol%3BAcc:MGI:3606211];gene_id=ENSMUSG00000035279;logic_name=ensembl_havana_gene;version=8	82	7338
chr7	5061109	5061254	3	-0.00080864	chr7	5059277	5062049	-	ID=gene:ENSMUSG00000109274;Name=Gm45133;biotype=TEC;description=predicted gene 45133 [Source:MGI Symbol%3BAcc:MGI:5753709];gene_id=ENSMUSG00000109274;logic_name=havana;version=1	145	-889
chr7	6383260	6383339	3	0.00904577	chr7	6383295	6396915	+	ID=gene:ENSMUSG00000062861;Name=Zfp28;biotype=protein_coding;description=zinc finger protein 28 [Source:MGI Symbol%3BAcc:MGI:99175];gene_id=ENSMUSG00000062861;logic_name=ensembl_havana_gene;version=8	45	0
chr7	10495252	10495277	3	0.00596164	chr7	10487229	10495394	-	ID=gene:ENSMUSG00000030393;Name=Zik1;biotype=protein_coding;description=zinc finger protein interacting with K protein 1 [Source:MGI Symbol%3BAcc:MGI:108070];gene_id=ENSMUSG00000030393;logic_name=ensembl_havana_gene;version=8	25	104
chr7	12478336	12478401	3	-0.00223147	chr7	12478293	12496235	+	ID=gene:ENSMUSG00000030386;Name=Zfp606;biotype=protein_coding;description=zinc finger protein 606 [Source:MGI Symbol%3BAcc:MGI:1914620];gene_id=ENSMUSG00000030386;logic_name=ensembl_havana_gene;version=18	65	32
chr7	12588266	12644255	5	0.0031667	chr7	12615233	12636134	-	ID=gene:ENSMUSG00000096593;Name=Vmn2r54;biotype=protein_coding;description=vomeronasal 2%2C receptor 54 [Source:MGI Symbol%3BAcc:MGI:3704110];gene_id=ENSMUSG00000096593;logic_name=ensembl_havana_gene;version=1	20902	0
chr7	12588266	12644255	5	0.0031667	chr7	12581470	12606544	-	ID=gene:ENSMUSG00000096002;Name=Vmn2r53;biotype=protein_coding;description=vomeronasal 2%2C receptor 53 [Source:MGI Symbol%3BAcc:MGI:3644480];gene_id=ENSMUSG00000096002;logic_name=ensembl_havana_gene;version=1	18278	0
chr7	13278518	13278676	3	-0.00331861	chr7	13258967	13278721	-	ID=gene:ENSMUSG00000070814;Name=Zswim9;biotype=protein_coding;description=zinc finger SWIM-type containing 9 [Source:MGI Symbol%3BAcc:MGI:2447816];gene_id=ENSMUSG00000070814;logic_name=ensembl_havana_gene;version=15	158	1206
chr7	13278518	13278676	3	-0.00331861	chr7	13277283	13311433	+	ID=gene:ENSMUSG00000056394;Name=Lig1;biotype=protein_coding;description=ligase I%2C DNA%2C ATP-dependent [Source:MGI Symbol%3BAcc:MGI:101789];gene_id=ENSMUSG00000056394;logic_name=ensembl_havana_gene;version=17	158	1206
chr7	16273028	16274317	4	-0.022453	chr7	16272013	16273617	-	ID=gene:ENSMUSG00000091811;Name=Inafm1;biotype=protein_coding;description=InaF motif containing 1 [Source:MGI Symbol%3BAcc:MGI:1913550];gene_id=ENSMUSG00000091811;logic_name=ensembl_havana_gene;version=2	589	0
chr7	16273028	16274317	4	-0.022453	chr7	16274042	16286795	-	ID=gene:ENSMUSG00000041375;Name=Ccdc9;biotype=protein_coding;description=coiled-coil domain containing 9 [Source:MGI Symbol%3BAcc:MGI:1921443];gene_id=ENSMUSG00000041375;logic_name=ensembl_havana_gene;version=18	276	0
chr7	16453072	16453108	3	0.00387313	chr7	16452779	16455494	+	ID=gene:ENSMUSG00000019158;Name=Tmem160;biotype=protein_coding;description=transmembrane protein 160 [Source:MGI Symbol%3BAcc:MGI:1916344];gene_id=ENSMUSG00000019158;logic_name=ensembl_havana_gene;version=9	36	294
chr7	16858535	16858563	3	-0.0581039	chr7	16842902	16870464	+	ID=gene:ENSMUSG00000041187;Name=Prkd2;biotype=protein_coding;description=protein kinase D2 [Source:MGI Symbol%3BAcc:MGI:2141917];gene_id=ENSMUSG00000041187;logic_name=ensembl_havana_gene;version=16	28	15634
chr7	16885343	16885549	7	-0.00423622	chr7	16875317	16887462	+	ID=gene:ENSMUSG00000078794;Name=Dact3;biotype=protein_coding;description=dishevelled-binding antagonist of beta-catenin 3 [Source:MGI Symbol%3BAcc:MGI:3654828];gene_id=ENSMUSG00000078794;logic_name=ensembl_havana_gene;version=4	206	10027
chr7	16916868	16917013	3	0.0023015	chr7	16915379	16924114	-	ID=gene:ENSMUSG00000019370;Name=Calm3;biotype=protein_coding;description=calmodulin 3 [Source:MGI Symbol%3BAcc:MGI:103249];gene_id=ENSMUSG00000019370;logic_name=ensembl_havana_gene;version=10	145	7019
chr7	19080830	19080996	3	0.00269542	chr7	19076227	19082776	+	ID=gene:ENSMUSG00000030410;Name=Dmwd;biotype=protein_coding;description=dystrophia myotonica-containing WD repeat motif [Source:MGI Symbol%3BAcc:MGI:94907];gene_id=ENSMUSG00000030410;logic_name=ensembl_havana_gene;version=16	166	4631
chr7	19451496	19451680	3	0.00452051	chr7	19424775	19458821	-	ID=gene:ENSMUSG00000030397;Name=Mark4;biotype=protein_coding;description=MAP/microtubule affinity regulating kinase 4 [Source:MGI Symbol%3BAcc:MGI:1920955];gene_id=ENSMUSG00000030397;logic_name=ensembl_havana_gene;version=10	184	76
chr7	19495686	19495875	4	0.0271492	chr7	19463331	19496762	+	ID=gene:ENSMUSG00000011263;Name=Exoc3l2;biotype=protein_coding;description=exocyst complex component 3-like 2 [Source:MGI Symbol%3BAcc:MGI:1921713];gene_id=ENSMUSG00000011263;logic_name=ensembl_havana_gene;version=16	189	12456
chr7	19579845	19585306	6	-0.0257839	chr7	19577287	19580656	+	ID=gene:ENSMUSG00000011267;Name=Zfp296;biotype=protein_coding;description=zinc finger protein 296 [Source:MGI Symbol%3BAcc:MGI:1926956];gene_id=ENSMUSG00000011267;logic_name=ensembl_havana_gene;version=8	811	19180
chr7	19579845	19585306	6	-0.0257839	chr7	19581035	19604486	-	ID=gene:ENSMUSG00000061028;Name=Clasrp;biotype=protein_coding;description=CLK4-associating serine/arginine rich protein [Source:MGI Symbol%3BAcc:MGI:1855695];gene_id=ENSMUSG00000061028;logic_name=ensembl_havana_gene;version=7	4272	19180
chr7	19811299	19811385	7	0.0637332	chr7	19808462	19822770	-	ID=gene:ENSMUSG00000053175;Name=Bcl3;biotype=protein_coding;description=B cell leukemia/lymphoma 3 [Source:MGI Symbol%3BAcc:MGI:88140];gene_id=ENSMUSG00000053175;logic_name=ensembl_havana_gene;version=17	86	11370
chr7	24377299	24377626	5	-0.0492084	chr7	24370263	24386690	+	ID=gene:ENSMUSG00000054342;Name=Kcnn4;biotype=protein_coding;description=potassium intermediate/small conductance calcium-activated channel%2C subfamily N%2C member 4 [Source:MGI Symbol%3BAcc:MGI:1277957];gene_id=ENSMUSG00000054342;logic_name=ensembl_havana_gene;version=8	327	7037
chr7	24884928	24885000	3	-0.00043203	chr7	24884371	24889806	+	ID=gene:ENSMUSG00000040952;Name=Rps19;biotype=protein_coding;description=ribosomal protein S19 [Source:MGI Symbol%3BAcc:MGI:1333780];gene_id=ENSMUSG00000040952;logic_name=ensembl_havana_gene;version=16	72	294
chr7	24933694	24933832	3	0.0386189	chr7	24927445	24944494	-	ID=gene:ENSMUSG00000108367;Name=Gm4881;biotype=protein_coding;description=predicted gene 4881 [Source:MGI Symbol%3BAcc:MGI:3642958];gene_id=ENSMUSG00000108367;logic_name=havana;version=2	138	9892
chr7	25237482	25237516	3	0.00575537	chr7	25228258	25237851	-	ID=gene:ENSMUSG00000057177;Name=Gsk3a;biotype=protein_coding;description=glycogen synthase kinase 3 alpha [Source:MGI Symbol%3BAcc:MGI:2152453];gene_id=ENSMUSG00000057177;logic_name=ensembl_havana_gene;version=12	34	335
chr7	25314921	25314967	3	-0.00680734	chr7	25306106	25316195	+	ID=gene:ENSMUSG00000043843;Name=Tmem145;biotype=protein_coding;description=transmembrane protein 145 [Source:MGI Symbol%3BAcc:MGI:3607779];gene_id=ENSMUSG00000043843;logic_name=ensembl_havana_gene;version=16	46	8814
chr7	25314978	25315120	3	-0.00365844	chr7	25306106	25316195	+	ID=gene:ENSMUSG00000043843;Name=Tmem145;biotype=protein_coding;description=transmembrane protein 145 [Source:MGI Symbol%3BAcc:MGI:3607779];gene_id=ENSMUSG00000043843;logic_name=ensembl_havana_gene;version=16	142	8871
chr7	27334459	27334555	3	0.00372463	chr7	27305136	27337692	-	ID=gene:ENSMUSG00000040488;Name=Ltbp4;biotype=protein_coding;description=latent transforming growth factor beta binding protein 4 [Source:MGI Symbol%3BAcc:MGI:1321395];gene_id=ENSMUSG00000040488;logic_name=ensembl_havana_gene;version=17	96	3057
chr7	27391485	27391581	3	0.0273303	chr7	27356383	27447686	-	ID=gene:ENSMUSG00000011751;Name=Sptbn4;biotype=protein_coding;description=spectrin beta%2C non-erythrocytic 4 [Source:MGI Symbol%3BAcc:MGI:1890574];gene_id=ENSMUSG00000011751;logic_name=ensembl_havana_gene;version=16	96	2925
chr7	27408571	27408632	3	0.0011612	chr7	27356383	27447686	-	ID=gene:ENSMUSG00000011751;Name=Sptbn4;biotype=protein_coding;description=spectrin beta%2C non-erythrocytic 4 [Source:MGI Symbol%3BAcc:MGI:1890574];gene_id=ENSMUSG00000011751;logic_name=ensembl_havana_gene;version=16	61	544
chr7	28435921	28435947	3	0.00970293	chr7	28399522	28598144	-	ID=gene:ENSMUSG00000109336;Name=Samd4b;biotype=protein_coding;description=sterile alpha motif domain containing 4B [Source:MGI Symbol%3BAcc:MGI:2448542];gene_id=ENSMUSG00000109336;logic_name=ensembl_havana_gene;version=1	26	244
chr7	29015716	29015780	3	0.0486697	chr7	29003344	29125179	-	ID=gene:ENSMUSG00000030592;Name=Ryr1;biotype=protein_coding;description=ryanodine receptor 1%2C skeletal muscle [Source:MGI Symbol%3BAcc:MGI:99659];gene_id=ENSMUSG00000030592;logic_name=ensembl_havana_gene;version=18	64	109371
chr7	29138205	29138302	5	0.0385928	chr7	29134851	29153961	+	ID=gene:ENSMUSG00000030589;Name=Rasgrp4;biotype=protein_coding;description=RAS guanyl releasing protein 4 [Source:MGI Symbol%3BAcc:MGI:2386851];gene_id=ENSMUSG00000030589;logic_name=ensembl_havana_gene;version=15	97	3273
chr7	29309503	29309598	3	-0.0123592	chr7	29303951	29318243	+	ID=gene:ENSMUSG00000030584;Name=Dpf1;biotype=protein_coding;description=D4%2C zinc and double PHD fingers family 1 [Source:MGI Symbol%3BAcc:MGI:1352748];gene_id=ENSMUSG00000030584;logic_name=ensembl_havana_gene;version=14	95	5499
chr7	30050933	30051067	4	-0.00729105	chr7	30036359	30051380	-	ID=gene:ENSMUSG00000053985;Name=Zfp14;biotype=protein_coding;description=zinc finger protein 14 [Source:MGI Symbol%3BAcc:MGI:99160];gene_id=ENSMUSG00000053985;logic_name=ensembl_havana_gene;version=10	134	329
chr7	30956074	30956082	3	0.0161725	chr7	30945248	30956803	-	ID=gene:ENSMUSG00000058239;Name=Usf2;biotype=protein_coding;description=upstream transcription factor 2 [Source:MGI Symbol%3BAcc:MGI:99961];gene_id=ENSMUSG00000058239;logic_name=ensembl_havana_gene;version=13	8	185
chr7	31126733	31126746	3	-0.00954684	chr7	31116524	31127003	-	ID=gene:ENSMUSG00000019194;Name=Scn1b;biotype=protein_coding;description=sodium channel%2C voltage-gated%2C type I%2C beta [Source:MGI Symbol%3BAcc:MGI:98247];gene_id=ENSMUSG00000019194;logic_name=ensembl_havana_gene;version=15	13	199
chr7	35646930	35646985	3	-0.00301403	chr7	35641982	35647521	-	ID=gene:ENSMUSG00000030417;Name=Pdcd5;biotype=protein_coding;description=programmed cell death 5 [Source:MGI Symbol%3BAcc:MGI:1913538];gene_id=ENSMUSG00000030417;logic_name=ensembl_havana_gene;version=15	55	497
chr7	37549039	37549212	4	0.0132264	chr7	37472135	37773641	-	ID=gene:ENSMUSG00000043456;Name=Zfp536;biotype=protein_coding;description=zinc finger protein 536 [Source:MGI Symbol%3BAcc:MGI:1926102];gene_id=ENSMUSG00000043456;logic_name=ensembl_havana_gene;version=16	173	20779
chr7	40899046	40899139	5	-0.000108717	chr7	40898328	40930594	+	ID=gene:ENSMUSG00000039257;Name=Vstm2b;biotype=protein_coding;description=V-set and transmembrane domain containing 2B [Source:MGI Symbol%3BAcc:MGI:1914525];gene_id=ENSMUSG00000039257;logic_name=ensembl_havana_gene;version=11	93	-139
chr7	42911737	42911825	3	-0.0300405	chr7	42903251	42933789	-	ID=gene:ENSMUSG00000090751;Name=Vmn2r63;biotype=protein_coding;description=vomeronasal 2%2C receptor 63 [Source:MGI Symbol%3BAcc:MGI:3647107];gene_id=ENSMUSG00000090751;logic_name=ensembl_havana_gene;version=1	88	21964
chr7	44335787	44335846	3	0.00460602	chr7	44310253	44360572	+	ID=gene:ENSMUSG00000038738;Name=Shank1;biotype=protein_coding;description=SH3 and multiple ankyrin repeat domains 1 [Source:MGI Symbol%3BAcc:MGI:3613677];gene_id=ENSMUSG00000038738;logic_name=ensembl_havana_gene;version=15	59	25524
chr7	44467169	44467284	4	0.0863114	chr7	44465391	44467758	+	ID=gene:ENSMUSG00000038704;Name=Aspdh;biotype=protein_coding;description=aspartate dehydrogenase domain containing [Source:MGI Symbol%3BAcc:MGI:1915602];gene_id=ENSMUSG00000038704;logic_name=ensembl_havana_gene;version=12	115	1735
chr7	44552091	44552383	5	0.0190959	chr7	44549616	44553951	-	ID=gene:ENSMUSG00000060601;Name=Nr1h2;biotype=protein_coding;description=nuclear receptor subfamily 1%2C group H%2C member 2 [Source:MGI Symbol%3BAcc:MGI:1352463];gene_id=ENSMUSG00000060601;logic_name=ensembl_havana_gene;version=13	292	371
chr7	44841148	44841349	6	-0.0311446	chr7	44834623	44849079	-	ID=gene:ENSMUSG00000038520;Name=Tbc1d17;biotype=protein_coding;description=TBC1 domain family%2C member 17 [Source:MGI Symbol%3BAcc:MGI:2449973];gene_id=ENSMUSG00000038520;logic_name=ensembl_havana_gene;version=15	201	7730
chr7	44869280	44869373	3	0.0130034	chr7	44863067	44869788	-	ID=gene:ENSMUSG00000038502;Name=Ptov1;biotype=protein_coding;description=prostate tumor over expressed gene 1 [Source:MGI Symbol%3BAcc:MGI:1933946];gene_id=ENSMUSG00000038502;logic_name=ensembl_havana_gene;version=17	93	415
chr7	45191774	45191921	4	-0.0941819	chr7	45183624	45204892	-	ID=gene:ENSMUSG00000038292;Name=Ccdc155;biotype=protein_coding;description=coiled-coil domain containing 155 [Source:MGI Symbol%3BAcc:MGI:2687329];gene_id=ENSMUSG00000038292;logic_name=ensembl_havana_gene;version=14	147	12971
chr7	45862187	45862353	6	0.0753949	chr7	45831883	45878378	-	ID=gene:ENSMUSG00000002771;Name=Grin2d;biotype=protein_coding;description=glutamate receptor%2C ionotropic%2C NMDA2D (epsilon 4) [Source:MGI Symbol%3BAcc:MGI:95823];gene_id=ENSMUSG00000002771;logic_name=ensembl_havana_gene;version=12	166	4328
chr7	46397771	46398118	9	-0.0102217	chr7	46396497	46438704	+	ID=gene:ENSMUSG00000058975;Name=Kcnc1;biotype=protein_coding;description=potassium voltage gated channel%2C Shaw-related subfamily%2C member 1 [Source:MGI Symbol%3BAcc:MGI:96667];gene_id=ENSMUSG00000058975;logic_name=ensembl_havana_gene;version=7	347	1304
chr7	57590845	57590956	5	-0.00961832	chr7	57419692	57828802	+	ID=gene:ENSMUSG00000033676;Name=Gabrb3;biotype=protein_coding;description=gamma-aminobutyric acid (GABA) A receptor%2C subunit beta 3 [Source:MGI Symbol%3BAcc:MGI:95621];gene_id=ENSMUSG00000033676;logic_name=ensembl_havana_gene;version=13	111	328
chr7	60005041	60005228	7	0.0506078	chr7	59974149	60005064	-	ID=gene:ENSMUSG00000000948;Name=Gm38393;biotype=protein_coding;description=predicted gene%2C 38393 [Source:MGI Symbol%3BAcc:MGI:5613898];gene_id=ENSMUSG00000000948;logic_name=havana;version=16	23	0
chr7	60005041	60005228	7	0.0506078	chr7	59995449	60005049	-	ID=gene:ENSMUSG00000102627;Name=Snurf;biotype=protein_coding;description=SNRPN upstream reading frame [Source:MGI Symbol%3BAcc:MGI:1891236];gene_id=ENSMUSG00000102627;logic_name=havana;version=1	8	0
chr7	60005041	60005228	7	0.0506078	chr7	59982495	60140219	-	ID=gene:ENSMUSG00000102252;Name=Snrpn;biotype=protein_coding;description=small nuclear ribonucleoprotein N [Source:MGI Symbol%3BAcc:MGI:98347];gene_id=ENSMUSG00000102252;logic_name=ensembl_havana_gene;version=5	187	0
chr7	62377425	62377720	4	0.0569794	chr7	62377010	62381640	+	ID=gene:ENSMUSG00000056972;Name=Magel2;biotype=protein_coding;description=melanoma antigen%2C family L%2C 2 [Source:MGI Symbol%3BAcc:MGI:1351648];gene_id=ENSMUSG00000056972;logic_name=ensembl_havana_gene;version=6	295	447
chr7	62464184	62464293	3	0.0288131	chr7	62461871	62464510	-	ID=gene:ENSMUSG00000070526;Name=Peg12;biotype=protein_coding;description=paternally expressed 12 [Source:MGI Symbol%3BAcc:MGI:1351637];gene_id=ENSMUSG00000070526;logic_name=ensembl_havana_gene;version=2	109	217
chr7	64501720	64501969	6	0.00211792	chr7	64501706	64753878	+	ID=gene:ENSMUSG00000030519;Name=Apba2;biotype=protein_coding;description=amyloid beta (A4) precursor protein-binding%2C family A%2C member 2 [Source:MGI Symbol%3BAcc:MGI:1261791];gene_id=ENSMUSG00000030519;logic_name=ensembl_havana_gene;version=14	249	15
chr7	65862196	65862455	4	0.0116304	chr7	65861734	66050386	+	ID=gene:ENSMUSG00000030513;Name=Pcsk6;biotype=protein_coding;description=proprotein convertase subtilisin/kexin type 6 [Source:MGI Symbol%3BAcc:MGI:102897];gene_id=ENSMUSG00000030513;logic_name=ensembl_havana_gene;version=14	259	61
chr7	66109895	66109970	3	0.00534814	chr7	66109515	66173798	+	ID=gene:ENSMUSG00000032640;Name=Chsy1;biotype=protein_coding;description=chondroitin sulfate synthase 1 [Source:MGI Symbol%3BAcc:MGI:2681120];gene_id=ENSMUSG00000032640;logic_name=ensembl_havana_gene;version=10	75	381
chr7	70357995	70358195	6	-0.0407582	chr7	70351944	70366735	-	ID=gene:ENSMUSG00000030551;Name=Nr2f2;biotype=protein_coding;description=nuclear receptor subfamily 2%2C group F%2C member 2 [Source:MGI Symbol%3BAcc:MGI:1352452];gene_id=ENSMUSG00000030551;logic_name=ensembl_havana_gene;version=14	200	2398
chr7	70361628	70361704	3	-0.0156354	chr7	70351944	70366735	-	ID=gene:ENSMUSG00000030551;Name=Nr2f2;biotype=protein_coding;description=nuclear receptor subfamily 2%2C group F%2C member 2 [Source:MGI Symbol%3BAcc:MGI:1352452];gene_id=ENSMUSG00000030551;logic_name=ensembl_havana_gene;version=14	76	5042
chr7	79112720	79112801	3	0.119583	chr7	79053483	79115099	+	ID=gene:ENSMUSG00000030607;Name=Acan;biotype=protein_coding;description=aggrecan [Source:MGI Symbol%3BAcc:MGI:99602];gene_id=ENSMUSG00000030607;logic_name=ensembl_havana_gene;version=7	81	59238
chr7	79464746	79464909	4	0.0421938	chr7	79446231	79466362	-	ID=gene:ENSMUSG00000039176;Name=Polg;biotype=protein_coding;description=polymerase (DNA directed)%2C gamma [Source:MGI Symbol%3BAcc:MGI:1196389];gene_id=ENSMUSG00000039176;logic_name=ensembl_havana_gene;version=17	163	1364
chr7	79810899	79811026	3	0.0285415	chr7	79810727	79813439	+	ID=gene:ENSMUSG00000030543;Name=Mesp2;biotype=protein_coding;description=mesoderm posterior 2 [Source:MGI Symbol%3BAcc:MGI:1096325];gene_id=ENSMUSG00000030543;logic_name=ensembl_havana_gene;version=10	127	173
chr7	80186749	80186977	7	-0.0162217	chr7	80186841	80226527	+	ID=gene:ENSMUSG00000030539;Name=Sema4b;biotype=protein_coding;description=sema domain%2C immunoglobulin domain (Ig)%2C transmembrane domain (TM) and short cytoplasmic domain%2C (semaphorin) 4B [Source:MGI Symbol%3BAcc:MGI:107559];gene_id=ENSMUSG00000030539;logic_name=ensembl_havana_gene;version=13	137	0
chr7	80239015	80239153	3	0.0262315	chr7	80232865	80242061	+	ID=gene:ENSMUSG00000050973;Name=Gdpgp1;biotype=protein_coding;description=GDP-D-glucose phosphorylase 1 [Source:MGI Symbol%3BAcc:MGI:2443429];gene_id=ENSMUSG00000050973;logic_name=ensembl_havana_gene;version=11	138	6123
chr7	81057577	81057712	4	-0.0198904	chr7	81057600	81105612	+	ID=gene:ENSMUSG00000038763;Name=Alpk3;biotype=protein_coding;description=alpha-kinase 3 [Source:MGI Symbol%3BAcc:MGI:2151224];gene_id=ENSMUSG00000038763;logic_name=ensembl_havana_gene;version=12	113	0
chr7	81454577	81454793	5	0.00117933	chr7	81347026	81455465	-	ID=gene:ENSMUSG00000025586;Name=Cpeb1;biotype=protein_coding;description=cytoplasmic polyadenylation element binding protein 1 [Source:MGI Symbol%3BAcc:MGI:108442];gene_id=ENSMUSG00000025586;logic_name=ensembl_havana_gene;version=17	216	0
chr7	81933590	81933807	3	-0.0157812	chr7	81881251	81934473	-	ID=gene:ENSMUSG00000025104;Name=Hdgfl3;biotype=protein_coding;description=HDGF like 3 [Source:MGI Symbol%3BAcc:MGI:1352760];gene_id=ENSMUSG00000025104;logic_name=ensembl_havana_gene;version=13	217	652
chr7	81974281	81974420	3	-0.00867637	chr7	81966672	81992292	-	ID=gene:ENSMUSG00000025105;Name=Bnc1;biotype=protein_coding;description=basonuclin 1 [Source:MGI Symbol%3BAcc:MGI:1097164];gene_id=ENSMUSG00000025105;logic_name=ensembl_havana_gene;version=9	139	17879
chr7	88430266	88430347	3	-0.00769469	chr7	88430273	88491572	+	ID=gene:ENSMUSG00000030559;Name=Rab38;biotype=protein_coding;description=RAB38%2C member RAS oncogene family [Source:MGI Symbol%3BAcc:MGI:1919683];gene_id=ENSMUSG00000030559;logic_name=ensembl_havana_gene;version=8	75	0
chr7	92425677	92425737	3	0.0693469	chr7	90476672	92449247	+	ID=gene:ENSMUSG00000052572;Name=Dlg2;biotype=protein_coding;description=discs large MAGUK scaffold protein 2 [Source:MGI Symbol%3BAcc:MGI:1344351];gene_id=ENSMUSG00000052572;logic_name=ensembl_havana_gene;version=17	60	1334892
chr7	97696560	97696685	3	0.00141662	chr7	97696634	97720796	+	ID=gene:ENSMUSG00000025439;Name=Clns1a;biotype=protein_coding;description=chloride channel%2C nucleotide-sensitive%2C 1A [Source:MGI Symbol%3BAcc:MGI:109638];gene_id=ENSMUSG00000025439;logic_name=ensembl_havana_gene;version=5	52	0
chr7	99625687	99625883	5	0.0116513	chr7	99624082	99627103	-	ID=gene:ENSMUSG00000096606;Name=Tpbgl;biotype=protein_coding;description=trophoblast glycoprotein-like [Source:MGI Symbol%3BAcc:MGI:3646425];gene_id=ENSMUSG00000096606;logic_name=ensembl_havana_gene;version=2	196	1220
chr7	99917355	99917494	3	0.00714893	chr7	99859116	99917822	+	ID=gene:ENSMUSG00000035211;Name=Xrra1;biotype=protein_coding;description=X-ray radiation resistance associated 1 [Source:MGI Symbol%3BAcc:MGI:2181647];gene_id=ENSMUSG00000035211;logic_name=ensembl_havana_gene;version=9	139	58138
chr7	99917509	99917558	4	-0.00292254	chr7	99859116	99917822	+	ID=gene:ENSMUSG00000035211;Name=Xrra1;biotype=protein_coding;description=X-ray radiation resistance associated 1 [Source:MGI Symbol%3BAcc:MGI:2181647];gene_id=ENSMUSG00000035211;logic_name=ensembl_havana_gene;version=9	49	58292
chr7	100121501	100121619	4	0.00605705	chr7	100082111	100121565	-	ID=gene:ENSMUSG00000030726;Name=Pold3;biotype=protein_coding;description=polymerase (DNA-directed)%2C delta 3%2C accessory subunit [Source:MGI Symbol%3BAcc:MGI:1915217];gene_id=ENSMUSG00000030726;logic_name=ensembl_havana_gene;version=16	64	-2
chr7	100930096	100930969	8	-0.0166552	chr7	100869752	100932107	-	ID=gene:ENSMUSG00000032875;Name=Arhgef17;biotype=protein_coding;description=Rho guanine nucleotide exchange factor (GEF) 17 [Source:MGI Symbol%3BAcc:MGI:2673002];gene_id=ENSMUSG00000032875;logic_name=ensembl_havana_gene;version=8	873	1192
chr7	101822148	101822348	3	-0.000972975	chr7	101818313	101822726	+	ID=gene:ENSMUSG00000007946;Name=Phox2a;biotype=protein_coding;description=paired-like homeobox 2a [Source:MGI Symbol%3BAcc:MGI:106633];gene_id=ENSMUSG00000007946;logic_name=ensembl_havana_gene;version=11	200	3836
chr7	105703530	105703622	3	-0.0212926	chr7	105650827	105721799	+	ID=gene:ENSMUSG00000030882;Name=Dnhd1;biotype=protein_coding;description=dynein heavy chain domain 1 [Source:MGI Symbol%3BAcc:MGI:1924755];gene_id=ENSMUSG00000030882;logic_name=ensembl_havana_gene;version=19	92	32962
chr7	107209872	107210083	3	-0.0191053	chr7	107209445	107210916	+	ID=gene:ENSMUSG00000073894;Name=Rbmxl2;biotype=protein_coding;description=RNA binding motif protein%2C X-linked-like 2 [Source:MGI Symbol%3BAcc:MGI:1923822];gene_id=ENSMUSG00000073894;logic_name=ensembl_havana_gene;version=1	211	428
chr7	109083138	109083232	3	-0.0360996	chr7	109034312	109083331	-	ID=gene:ENSMUSG00000048330;Name=Ric3;biotype=protein_coding;description=RIC3 acetylcholine receptor chaperone [Source:MGI Symbol%3BAcc:MGI:2443887];gene_id=ENSMUSG00000048330;logic_name=ensembl_havana_gene;version=14	94	99
chr7	109083256	109083503	5	-0.00544156	chr7	109034312	109083331	-	ID=gene:ENSMUSG00000048330;Name=Ric3;biotype=protein_coding;description=RIC3 acetylcholine receptor chaperone [Source:MGI Symbol%3BAcc:MGI:2443887];gene_id=ENSMUSG00000048330;logic_name=ensembl_havana_gene;version=14	75	0
chr7	109616594	109632733	4	0.0153188	chr7	109523911	109703605	-	ID=gene:ENSMUSG00000031024;Name=St5;biotype=protein_coding;description=suppression of tumorigenicity 5 [Source:MGI Symbol%3BAcc:MGI:108517];gene_id=ENSMUSG00000031024;logic_name=ensembl_havana_gene;version=13	16139	0
chr7	110482976	110483116	3	0.0418501	chr7	110308013	110614922	-	ID=gene:ENSMUSG00000038371;Name=Sbf2;biotype=protein_coding;description=SET binding factor 2 [Source:MGI Symbol%3BAcc:MGI:1921831];gene_id=ENSMUSG00000038371;logic_name=ensembl_havana_gene;version=15	140	131804
chr7	110956821	110977614	3	0.0192939	chr7	110868266	110982461	-	ID=gene:ENSMUSG00000005611;Name=Mrvi1;biotype=protein_coding;description=MRV integration site 1 [Source:MGI Symbol%3BAcc:MGI:1338023];gene_id=ENSMUSG00000005611;logic_name=ensembl_havana_gene;version=15	20793	4847
chr7	114254581	114254613	4	0.00692221	chr7	114215559	114254711	-	ID=gene:ENSMUSG00000030754;Name=Copb1;biotype=protein_coding;description=coatomer protein complex%2C subunit beta 1 [Source:MGI Symbol%3BAcc:MGI:1917599];gene_id=ENSMUSG00000030754;logic_name=ensembl_havana_gene;version=9	32	67
chr7	114562912	114562935	3	0.00501846	chr7	114549682	114562972	-	ID=gene:ENSMUSG00000030670;Name=Cyp2r1;biotype=protein_coding;description=cytochrome P450%2C family 2%2C subfamily r%2C polypeptide 1 [Source:MGI Symbol%3BAcc:MGI:2449771];gene_id=ENSMUSG00000030670;logic_name=ensembl_havana_gene;version=16	23	37
chr7	116157968	116158125	3	0.00217344	chr7	116123485	116308376	-	ID=gene:ENSMUSG00000045659;Name=Plekha7;biotype=protein_coding;description=pleckstrin homology domain containing%2C family A member 7 [Source:MGI Symbol%3BAcc:MGI:2445094];gene_id=ENSMUSG00000045659;logic_name=ensembl_havana_gene;version=18	157	31716
chr7	117666455	117666582	3	-9.63855e-05	chr7	117380979	117673580	+	ID=gene:ENSMUSG00000030657;Name=Xylt1;biotype=protein_coding;description=xylosyltransferase 1 [Source:MGI Symbol%3BAcc:MGI:2451073];gene_id=ENSMUSG00000030657;logic_name=ensembl_havana_gene;version=11	127	285477
chr7	118597388	118597620	6	-0.0101601	chr7	118597297	118675086	+	ID=gene:ENSMUSG00000030650;Name=Tmc5;biotype=protein_coding;description=transmembrane channel-like gene family 5 [Source:MGI Symbol%3BAcc:MGI:1921674];gene_id=ENSMUSG00000030650;logic_name=ensembl_havana_gene;version=18	232	92
chr7	123983489	123983571	5	0.0192185	chr7	123982869	124398989	+	ID=gene:ENSMUSG00000078591;Name=Hs3st4;biotype=protein_coding;description=heparan sulfate (glucosamine) 3-O-sulfotransferase 4 [Source:MGI Symbol%3BAcc:MGI:1333792];gene_id=ENSMUSG00000078591;logic_name=ensembl_havana_gene;version=1	82	309
chr7	125865425	125865546	3	0.0280132	chr7	125707888	125874793	+	ID=gene:ENSMUSG00000032743;Name=D430042O09Rik;biotype=protein_coding;description=RIKEN cDNA D430042O09 gene [Source:MGI Symbol%3BAcc:MGI:2442760];gene_id=ENSMUSG00000032743;logic_name=ensembl_havana_gene;version=15	121	157550
chr7	128412120	128412203	3	-0.150632	chr7	128373621	128418758	-	ID=gene:ENSMUSG00000030844;Name=Rgs10;biotype=protein_coding;description=regulator of G-protein signalling 10 [Source:MGI Symbol%3BAcc:MGI:1915115];gene_id=ENSMUSG00000030844;logic_name=ensembl_havana_gene;version=11	83	5969
chr7	130265894	130265988	3	0.00011098	chr7	130162451	133123350	-	ID=gene:ENSMUSG00000030849;Name=Fgfr2;biotype=protein_coding;description=fibroblast growth factor receptor 2 [Source:MGI Symbol%3BAcc:MGI:95523];gene_id=ENSMUSG00000030849;logic_name=ensembl_havana_gene;version=18	94	820
chr7	130646039	130646085	3	-0.0146329	chr7	130577438	130764785	+	ID=gene:ENSMUSG00000030852;Name=Tacc2;biotype=protein_coding;description=transforming%2C acidic coiled-coil containing protein 2 [Source:MGI Symbol%3BAcc:MGI:1928899];gene_id=ENSMUSG00000030852;logic_name=ensembl_havana_gene;version=17	46	68556
chr7	130646039	130646085	3	-0.0146329	chr7	130162451	133123350	-	ID=gene:ENSMUSG00000030849;Name=Fgfr2;biotype=protein_coding;description=fibroblast growth factor receptor 2 [Source:MGI Symbol%3BAcc:MGI:95523];gene_id=ENSMUSG00000030849;logic_name=ensembl_havana_gene;version=18	46	68556
chr7	133709333	133709419	3	0.0132528	chr7	133709333	133721145	+	ID=gene:ENSMUSG00000030983;Name=Bccip;biotype=protein_coding;description=BRCA2 and CDKN1A interacting protein [Source:MGI Symbol%3BAcc:MGI:1913415];gene_id=ENSMUSG00000030983;logic_name=ensembl_havana_gene;version=4	86	1
chr7	133709333	133709419	3	0.0132528	chr7	133686243	133710072	-	ID=gene:ENSMUSG00000030979;Name=Uros;biotype=protein_coding;description=uroporphyrinogen III synthase [Source:MGI Symbol%3BAcc:MGI:98917];gene_id=ENSMUSG00000030979;logic_name=ensembl_havana_gene;version=13	86	1
chr7	133776311	133776521	3	-0.00168838	chr7	133720942	133782726	-	ID=gene:ENSMUSG00000030986;Name=Dhx32;biotype=protein_coding;description=DEAH (Asp-Glu-Ala-His) box polypeptide 32 [Source:MGI Symbol%3BAcc:MGI:2141813];gene_id=ENSMUSG00000030986;logic_name=ensembl_havana_gene;version=13	210	282
chr7	134938020	134938115	4	-0.00484149	chr7	134881926	134938430	-	ID=gene:ENSMUSG00000073805;Name=Fam196a;biotype=protein_coding;description=family with sequence similarity 196%2C member A [Source:MGI Symbol%3BAcc:MGI:3605068];gene_id=ENSMUSG00000073805;logic_name=ensembl_havana_gene;version=5	95	267334
chr7	134938020	134938115	4	-0.00484149	chr7	134670654	135173639	+	ID=gene:ENSMUSG00000058325;Name=Dock1;biotype=protein_coding;description=dedicator of cytokinesis 1 [Source:MGI Symbol%3BAcc:MGI:2429765];gene_id=ENSMUSG00000058325;logic_name=ensembl_havana_gene;version=6	95	267334
chr7	137309147	137309340	3	-0.018636	chr7	137193673	137314445	-	ID=gene:ENSMUSG00000010476;Name=Ebf3;biotype=protein_coding;description=early B cell factor 3 [Source:MGI Symbol%3BAcc:MGI:894289];gene_id=ENSMUSG00000010476;logic_name=ensembl_havana_gene;version=14	193	5105
chr7	137314361	137314396	3	0.0032149	chr7	137193673	137314445	-	ID=gene:ENSMUSG00000010476;Name=Ebf3;biotype=protein_coding;description=early B cell factor 3 [Source:MGI Symbol%3BAcc:MGI:894289];gene_id=ENSMUSG00000010476;logic_name=ensembl_havana_gene;version=14	35	49
chr7	139086080	139086249	3	-0.00411828	chr7	139086001	139102704	+	ID=gene:ENSMUSG00000025478;Name=Dpysl4;biotype=protein_coding;description=dihydropyrimidinase-like 4 [Source:MGI Symbol%3BAcc:MGI:1349764];gene_id=ENSMUSG00000025478;logic_name=ensembl_havana_gene;version=15	169	80
chr7	139106084	139125240	4	-0.0147781	chr7	139103638	139213307	-	ID=gene:ENSMUSG00000015981;Name=Stk32c;biotype=protein_coding;description=serine/threonine kinase 32C [Source:MGI Symbol%3BAcc:MGI:2385336];gene_id=ENSMUSG00000015981;logic_name=ensembl_havana_gene;version=12	19156	63254
chr7	139974982	139975120	3	0.0478239	chr7	139972303	139978755	-	ID=gene:ENSMUSG00000073795;Name=6430531B16Rik;biotype=protein_coding;description=RIKEN cDNA 6430531B16 gene [Source:MGI Symbol%3BAcc:MGI:2685939];gene_id=ENSMUSG00000073795;logic_name=ensembl_havana_gene;version=11	138	3635
chr7	141061269	141061453	3	-0.00849799	chr7	141061104	141072400	+	ID=gene:ENSMUSG00000055629;Name=B4galnt4;biotype=protein_coding;description=beta-1%2C4-N-acetyl-galactosaminyl transferase 4 [Source:MGI Symbol%3BAcc:MGI:2652891];gene_id=ENSMUSG00000055629;logic_name=ensembl_havana_gene;version=5	184	0
chr7	141068553	141068774	6	0.00711638	chr7	141061104	141072400	+	ID=gene:ENSMUSG00000055629;Name=B4galnt4;biotype=protein_coding;description=beta-1%2C4-N-acetyl-galactosaminyl transferase 4 [Source:MGI Symbol%3BAcc:MGI:2652891];gene_id=ENSMUSG00000055629;logic_name=ensembl_havana_gene;version=5	221	7280
[truncated: 262 more rows]

## Sheet: DhMR in enhancer
DhMR.chr	DhMR.start	DhMR.end	DhMR.NCpG	DhMR.MethDiff	Enhancer.chr	Enhancer.start	Enhancer.end	Enhancer.strand	Enhancer.ID	Enhancer.ref	BasePairs.Overlap	Distance to TSS
[truncated: 4 more rows]
